# Supplementary material for: The role of small RNAs in wide hybridisation and allopolyploidisation between Brassica rapa and Brassica nigra
Source: BMC Plant Biol. 2014 Oct 19;14:272. doi: 10.1186/s12870-014-0272-9 (PMC4209033; doi:10.1186/s12870-014-0272-9)
Supplement: Additional file 2: — An Excel spreadsheet containing the primer of SRAP, the sequence of the MSAP adapters and primers used in this study, the primer sequence of the miRNA, and the primer sequence of the targeted gene. [file 12870_2014_272_MOESM2_ESM.xls]

## Sheet: SRAP
	Primer of SRAP
	Pair no.	Forward primers				Reverse primers
	1.	me1,	5′-TGAGTCCAAACCGGATA-3′,			em1,	5′-GACTGCGTACGAATTAAT-3′,
	2.	me2,	5′-TGAGTCCAAACCGGAGC-3′,			em2,	5′-GACTGCGTACGAATTTGC-3′,
	3.	me2,	5′-TGAGTCCAAACCGGAGC-3′,			em4,	5′-GACTGCGTACGAATTTGA-3′,
	4.	me3,	5′-TGAGTCCAAACCGGAAT-3′,			em4,	5′-GACTGCGTACGAATTTGA-3′,
	5.	me1,	5′-TGAGTCCAAACCGGATA-3′,			em4,	5′-GACTGCGTACGAATTTGA-3′,
	6.	me1,	5′-TGAGTCCAAACCGGATA-3′,			em2,	5′-GACTGCGTACGAATTTGC-3′,
	7.	me3,	5′-TGAGTCCAAACCGGAAT-3′,			em3,	5′-GACTGCGTACGAATTGAC-3′,
	8.	me5,	5′-TGAGTCCAAACCGGAAG-3′			em5,	5′-GACTGCGTACGAATTAAC-3′,
	9.	me5,	5′-TGAGTCCAAACCGGAAG-3′			em3,	5′-GACTGCGTACGAATTGAC-3′,
	10.	me6,	5-TGAGTCCAAACCGGTAA-3′			em4,	5′-GACTGCGTACGAATTTGA-3′,
	11.	me2,	5′-TGAGTCCAAACCGGAGC-3′,			em5,	5′-GACTGCGTACGAATTAAC-3′,
	12.	me6,	5-TGAGTCCAAACCGGTAA-3′			em6,	5′-GACTGCGTACGAATTGCA-3′
	13.	me4,	5′-TGAGTCCAAACCGGACC-3′,			em2,	5′-GACTGCGTACGAATTTGC-3′,
	14.	me5,	5′-TGAGTCCAAACCGGAAG-3′			em1,	5′-GACTGCGTACGAATTAAT-3′,
	15.	me3,	5′-TGAGTCCAAACCGGAAT-3′,			em6,	5′-GACTGCGTACGAATTGCA-3′
	16.	me5,	5′-TGAGTCCAAACCGGAAG-3′			em4,	5′-GACTGCGTACGAATTTGA-3′,
	17.	me5,	5′-TGAGTCCAAACCGGAAG-3′			em2,	5′-GACTGCGTACGAATTTGC-3′,
	18.	me6,	5-TGAGTCCAAACCGGTAA-3′			em2,	5′-GACTGCGTACGAATTTGC-3′,
	19.	me2,	5′-TGAGTCCAAACCGGAGC-3′,			em1,	5′-GACTGCGTACGAATTAAT-3′,
	20.	me4,	5′-TGAGTCCAAACCGGACC-3′,			em5,	5′-GACTGCGTACGAATTAAC-3′,

## Sheet: MSAP
		The sequence of MSAP adapters and primers used in this study
		Adapters/Primers				Sequence (5'-3')/ Selective primer combinations
		EcoRI adapter I				CTCGTAGACTGCGTACC
		EcoRI adapter II				AATTGGTACGCATAC
		HpaII/MspI adapter I				GATCATGAGTCCTGCT
		HpaII/MspI adapter II				CGAGCAGGACTCATGA
		Pre-selective primer
		HpaII/MspI				ATCATGAGTCCTGCTCGG
		Selective amplification primers for MSAP
		EcoRI +AAG				Combined with HpaII /MspI + TAG, HpaII /MspI + TCC, HpaII /MspI + TCG,
		EcoRI+ACA				Combined with HpaII /MspI + TAA, HpaII /MspI + TAC, HpaII /MspI + TAG, HpaII /MspI + TAT, HpaII /MspI + TGT
		EcoRI+AGA				Combined with HpaII /MspI + TAA, HpaII /MspI + TAC, HpaII /MspI + TAT, HpaII /MspI + TGT
		EcoRI+TGT				Combined with HpaII /MspI + TAC, HpaII /MspI + TAG, HpaII /MspI + TCC, HpaII /MspI + TCA, HpaII /MspI + TCG, HpaII /MspI + TCT, HpaII /MspI + TGT
		EcoRI+ATT				Combined with HpaII /MspI + TAC, HpaII /MspI + TAG, HpaII /MspI + TCC, HpaII /MspI + TCA, HpaII /MspI + TCG HpaII /MspI + TGA, HpaII /MspI + TGT
		EcoRI+ATG				Combined with HpaII /MspI + TAC, HpaII /MspI + TAG, HpaII /MspI + TCC, HpaII /MspI + TGT, HpaII /MspI + TCC
		EcoRI+ATA				Combined with HpaII /MspI + TAC, HpaII /MspI + TAG, HpaII /MspI + TCC, HpaII /MspI + TGT
		EcoRI+ATC				Combined with HpaII /MspI + TAT

## Sheet: miRNA
			Primer sequence of miRNA
			Name of miRNA		Primer sequence
			miR156a		Stem-loop RT primer: GTCGTATCCAGTGCAGGGTCCGAGGTATTCGCACTGGATACGACGTGCTC
					Forward primer: CGGGGCTGACAGAAGAGAGT
			miR157a		Stem-loop RT primer: GTCGTATCCAGTGCAGGGTCCGAGGTATTCGCACTGGATACGACGTGCTC
					Forward primer: CGGGCATTGACAGAAGATAG
			miR159a		Stem-loop RT primer: GTCGTATCCAGTGCAGGGTCCGAGGTATTCGCACTGGATACGACTAGAGC
					Forward primer: CACACATTTGGATTGAAGGG
			miR164a		Stem-loop RT primer: GTCGTATCCAGTGCAGGGTCCGAGGTATTCGCACTGGATACGACTGCACG
					Forward primer: TTTTTTTGGAGAAGCAGGGC
			miR165a		Stem-loop RT primer: GTCGTATCCAGTGCAGGGTCCGAGGTATTCGCACTGGATACGACGGGGGA
					Forward primer: AAAAAATCGGACCAGGCTTC
			miR166a		Stem-loop RT primer: GTCGTATCCAGTGCAGGGTCCGAGGTATTCGCACTGGATACGACGGGGAA
					Forward primer: AATGTGTCGGACCAGGCTTC
			miR169i		Stem-loop RT primer: GTCGTATCCAGTGCAGGGTCCGAGGTATTCGCACTGGATACGACCGGCAA
					Forward primer: GGGAAATGAGCCAAAGATGA
			miR395a		Stem-loop RT primer: GTCGTATCCAGTGCAGGGTCCGAGGTATTCGCACTGGATACGACGAGTTC
					Forward primer: ACGGGACTGAAGTGTTTGGG
			miR403		Stem-loop RT primer: GTCGTATCCAGTGCAGGGTCCGAGGTATTCGCACTGGATACGACCGAGTT
					Forward primer: TTCGCATTAGATTCACGCAC
			Universal primer		GTGCAGGGTCCGAGGTATTC
			U6		Forward primer: CCGATAAAATTGGAACGATACAG
					Reverse primer: ATTTCTCGATTTATGCGTGTCA
			25s		Forward primer: CGGTTCCTCTCGTACTAGGTTGA
					Reverse primer: CCGTCGTGAGACAGGTTAGTTTT

## Sheet: Targed gene
			Primer sequence of targeted gene
			Targeted Gene		Primer
			SBP		Forward : CCCTTGTGTCAAGTTTATGGG
					Reverse : AAACCTGCTGCACTGTTGAC
			MYB65		Forward : AGCTGGAGCTCCCTTCATT
					Reverse : GGAGATCTGAGTGTGGAGGTG
			CUC1		Forward : CGATCATCAATACCTTTGCG
					Reverse : TCGGTATGAGCAGCAGAGTT
			REV		Forward : ACTATCGCGTTTCAATTCCC
					Reverse : GCTTATCCCAGACGGTGAG
			PHV		Forward : GATTGGTCTTAACCATAGCC
					Reverse : GAAGTGGGAAACTGCATCGA
			PHB		Forward : GAGGTGAAGCTGACCCAAAT
					Reverse : CAGATATTGGACTGATACTGG
			NF-YA2		Forward : TTGGAGATGGCTATGCAAAC
					Reverse : GAGACTCTCCGGAGCCAAC
			APS1		Forward : GAGGATGAAGCAACACGAGA
					Reverse : TAATGCATAGGTGACGGGAA
			APS4		Forward : AACGCGGGAGCTAATTTCTA
					Reverse : GGGTAGAATGTTGAGGCGTT
			SULTR2;1		Forward : TGCAGCCATTGTAATTGGAC
					Reverse : CATCCGAGGATGAAAGTGTG
			AGO2		Forward : GATCAGTACCGGGCAAATCT
					Reverse : GCACCAATGAACATGACCTC
