# Supplementary material for: The role of small RNAs in wide hybridisation and allopolyploidisation between Brassica rapa and Brassica nigra
Source: BMC Plant Biol. 2014 Oct 19;14:272. doi: 10.1186/s12870-014-0272-9 (PMC4209033; doi:10.1186/s12870-014-0272-9)
Supplement: Additional file 5: — An Excel spreadsheet containing the repeat AA, BB, AB, and AABB. [file 12870_2014_272_MOESM5_ESM.xls]

## Sheet: AA
							Repeat
							AA
							Type			Unique sRNAs	Total sRNAs
							DNA/En-Spm:0			9	9
							DNA/En-Spm:1			13	17
							DNA/Harbinger:0			224	7158
							DNA/Harbinger:1			313	32648
							DNA/MuDR:0			9	10
							DNA/MuDR:1			13	14
							DNA/TcMar-Pogo:0			11	15
							DNA/TcMar-Pogo:1			23	138
							DNA/TcMar-Stowaway:0			6	6
							DNA/TcMar-Stowaway:1			1	1
							DNA/hAT-Ac:0			24	27
							DNA/hAT-Ac:1			7	9
							DNA/hAT-Tag1:0			4	5
							DNA/hAT:0			9	14
							DNA/hAT:1			10	17
							DNA:0			23	41
							DNA:1			104	177
							DNA?:0			61	153
							DNA?:1			17	37
							LINE/L1:0			13	13
							LINE/L1:1			78	176
							LTR/Copia:0			51	95
							LTR/Copia:1			88	184
							LTR/Gypsy:0			47	862
							LTR/Gypsy:1			48	75
							LTR:0			1053	16355
							LTR:1			87	183
							Other/Composite:0			9	10
							Other/Composite:1			90	406
							RC/Helitron:0			8	13
							RC/Helitron:1			27	843
							SINE/tRNA:0			28	70
							SINE/tRNA:1			5	7
							SINE:0			4	5
							SINE:1			3	3
							rRNA:0			3453	82760
							rRNA:1			37417	1301419

## Sheet: BB
			Repeat
			BB
			Type			Unique sRNAs	Total sRNAs
			DNA/En-Spm:0			11	21
			DNA/En-Spm:1			41	213
			DNA/Harbinger:0			225	1634
			DNA/Harbinger:1			509	13286
			DNA/MuDR:0			22	26
			DNA/MuDR:1			40	60
			DNA/TcMar-Mariner:0			4	4
			DNA/TcMar-Mariner:1			1	1
			DNA/TcMar-Pogo:0			32	61
			DNA/TcMar-Pogo:1			47	548
			DNA/TcMar-Stowaway:0			10	11
			DNA/TcMar-Stowaway:1			4	5
			DNA/hAT-Ac:0			21	22
			DNA/hAT:0			11	12
			DNA/hAT:1			5	7
			DNA:0			10	11
			DNA:1			96	128
			DNA?:0			51	261
			DNA?:1			16	25
			LINE/L1:0			8	8
			LINE/L1:1			51	139
			LTR/Copia:0			48	96
			LTR/Copia:1			110	276
			LTR/Gypsy:0			77	1035
			LTR/Gypsy:1			46	66
			LTR:0			979	15112
			LTR:1			68	295
			Other/Composite:0			7	12
			Other/Composite:1			49	98
			RC/Helitron:0			6	6
			RC/Helitron:1			13	15
			SINE/tRNA:0			19	44
			SINE/tRNA:1			7	8
			SINE:0			3	3
			SINE:1			1	1
			Satellite:0			1	1
			rRNA:0			2529	47024
			rRNA:1			37766	1296239

## Sheet: AB
			Repeat
		AB
		Type			Unique sRNAs	Total sRNAs
		DNA/En-Spm:0			9	10
		DNA/En-Spm:1			14	14
		DNA/Harbinger:0			252	4458
		DNA/Harbinger:1			400	56014
		DNA/MuDR:0			16	17
		DNA/MuDR:1			17	20
		DNA/TcMar-Pogo:0			22	27
		DNA/TcMar-Pogo:1			32	131
		DNA/TcMar-Stowaway:0			8	8
		DNA/TcMar-Stowaway:1			5	7
		DNA/hAT-Ac:0			26	32
		DNA/hAT-Ac:1			10	15
		DNA/hAT-Tag1:0			2	2
		DNA/hAT-Tag1:1			1	1
		DNA/hAT:0			15	16
		DNA/hAT:1			7	8
		DNA:0			36	58
		DNA:1			146	235
		DNA?:0			80	191
		DNA?:1			42	72
		LINE/L1:0			22	32
		LINE/L1:1			76	169
		LTR/Copia:0			54	107
		LTR/Copia:1			100	233
		LTR/Gypsy:0			63	1019
		LTR/Gypsy:1			70	156
		LTR:0			994	13984
		LTR:1			145	394
		Other/Composite:0			7	8
		Other/Composite:1			109	531
		RC/Helitron:0			10	13
		RC/Helitron:1			33	476
		SINE/tRNA:0			37	83
		SINE/tRNA:1			10	14
		SINE:0			4	5
		SINE:1			5	5
		SINE?:1			2	2
		Satellite:0			1	1
		rRNA:0			3656	98308
		rRNA:1			37009	1263341

## Sheet: AABB
				Repeat
			AABB
			Type			Unique sRNAs	Total sRNAs
			DNA/En-Spm:0			15	16
			DNA/En-Spm:1			28	32
			DNA/Harbinger:0			159	3550
			DNA/Harbinger:1			338	149265
			DNA/MuDR:0			82	83
			DNA/MuDR:1			103	119
			DNA/TcMar-Mariner:0			1	1
			DNA/TcMar-Mariner:1			2	2
			DNA/TcMar-Pogo:0			22	43
			DNA/TcMar-Pogo:1			49	251
			DNA/TcMar-Stowaway:0			9	9
			DNA/TcMar-Stowaway:1			10	11
			DNA/hAT-Ac:0			29	31
			DNA/hAT-Ac:1			14	18
			DNA/hAT-Tag1:0			5	5
			DNA/hAT:0			12	16
			DNA/hAT:1			4	4
			DNA:0			39	71
			DNA:1			183	267
			DNA?:0			80	301
			DNA?:1			27	47
			LINE/L1:0			49	56
			LINE/L1:1			97	139
			LINE?:0			3	3
			LINE?:1			1	2
			LTR/Copia:0			81	132
			LTR/Copia:1			139	311
			LTR/Gypsy:0			123	819
			LTR/Gypsy:1			137	159
			LTR:0			708	6191
			LTR:1			98	285
			Other/Composite:0			10	12
			Other/Composite:1			121	509
			RC/Helitron:0			47	54
			RC/Helitron:1			85	275
			RC?/Helitron?:1			1	1
			SINE/tRNA:0			48	106
			SINE/tRNA:1			28	35
			SINE:0			10	10
			SINE:1			17	22
			SINE?:0			1	1
			Satellite/centr:1			2	4
			Satellite:0			3	3
			Satellite:1			4	4
			rRNA:0			4283	178564
			rRNA:1			29779	687867
