# Supplementary material for: The role of small RNAs in wide hybridisation and allopolyploidisation between Brassica rapa and Brassica nigra
Source: BMC Plant Biol. 2014 Oct 19;14:272. doi: 10.1186/s12870-014-0272-9 (PMC4209033; doi:10.1186/s12870-014-0272-9)
Supplement: Additional file 6: — An Excel spreadsheet containing the known miRNA expression levels between the allodiploid and allotetraploid plants, the known miRNA expression levels between the parents and the allotetraploid, the known miRNA expression levels between the parent and the allotetraploid the known miRNA expression levels between the parents and the allodiploid, the known miRNA expression levels between the parents and the allodiploid, the known miRNA expression levels between the parents, and the novel miRNA expression levels between the allodiploid and the allotetraploid, the novel miRNA expression levels between the parents and the allotetraploid, the novel miRNA expression levels between the parents and the allotetraploid, the novel miRNA expression levels between the parents and the allodiploid, the novel miRNA expression levels between the parents and the allodiploid, the novel miRNA expression levels between the parents, and the known miRNA sequence AABB, the known miRNA sequence AB, the known miRNA sequence AA, the known miRNA sequence BB, the novel miRNA sequence AABB, the novel miRNA sequence AB, the novel miRNA sequence AA, the novel miRNA sequence BB, and the known miRNAs and prediction target genes in AA, the known miRNAs and prediction target genes in BB, the known miRNAs and prediction target genes in AB, the known miRNAs and prediction target genes in AABB, and the novel miRNAs and prediction target genes in AA, the novel miRNAs and prediction target genes in BB, the novel miRNAs and prediction target genes in AB and the novel miRNAs and prediction target genes in AABB. [file 12870_2014_272_MOESM6_ESM.xls]

## Sheet: Sheet1
				Know miRNAs espression levels between allodiploid and allotetraploid
					pair wise	miR-name	AB-std	AABB-std	fold-change(log2 AABB/AB)	p-value	sig-label
					AB-AABB	miR1023a-3p	109.74	287.973	1.39183	1.21e-185	**
					AB-AABB	miR1026a	1.0461	0.9181	-0.1883	0.785342
					AB-AABB	miR1045	161.282	37.7435	-2.09529	1.05e-182	**
					AB-AABB	miR1063a	9.3194	4.7944	-0.95889	0.000121
					AB-AABB	miR1077-5p	1365.86	921.961	-0.56703	7.88e-193
					AB-AABB	miR1088-5p	2.0921	4.0804	0.963759	0.010514
					AB-AABB	miR1112-3p	5.1352	6.6306	0.368719	0.164787
					AB-AABB	miR1114	0.01	7.5487	9.56008	3.64e-24	**
					AB-AABB	miR1118	2.5676	1.8362	-0.4837	0.275539
					AB-AABB	miR1120	0.4755	18.4637	5.2791	3.38e-50	**
					AB-AABB	miR1134	4.6597	1.2241	-1.92852	4.53e-06	**
					AB-AABB	miR1140	16.1663	30.1948	0.901311	3.58e-11
					AB-AABB	miR1144a.2	729.004	556.767	-0.38885	6.5e-53
					AB-AABB	miR1146	21.6818	12.9552	-0.74295	2.23e-06
					AB-AABB	miR1160.2	64.1896	125.982	0.972802	3.43e-47
					AB-AABB	miR1168.1	2.0921	0.7141	-1.55075	0.009222	**
					AB-AABB	miR1172.1	1.3313	0.51	-1.38427	0.059608
					AB-AABB	miR1211-5p	3.7087	0.51	-2.86234	2.64e-07	**
					AB-AABB	miR1212	6.1812	67.4282	3.44739	1.01e-134	**
					AB-AABB	miR1223a	0.01	1.6322	7.35067	8.32e-06	**
					AB-AABB	miR1310	270.928	33.0511	-3.03514	0	**
					AB-AABB	miR1320-5p	2.1872	4.7944	1.13227	0.001539	**
					AB-AABB	miR1432	15.0251	5.9165	-1.34456	1.46e-10	**
					AB-AABB	miR1436	4.5646	20.9119	2.19576	5.56e-27	**
					AB-AABB	miR1439	71.8924	117.719	0.711435	1.46e-26
					AB-AABB	miR1440b	104.32	57.5333	-0.85855	5.37e-32
					AB-AABB	miR1511	20.4456	16.0155	-0.35232	0.019693
					AB-AABB	miR1520d	2345.54	1209.63	-0.95535	0
					AB-AABB	miR1533	0.951	1.8362	0.949206	0.092917
					AB-AABB	miR1535a	1.1411	3.0603	1.42325	0.00261	**
					AB-AABB	miR156a	41898.3	77839.1	0.893603	0
					AB-AABB	miR156a-3p	24.9151	28.8687	0.212486	0.085628
					AB-AABB	miR157a	33772.8	76845.4	1.1861	0	**
					AB-AABB	miR157a-3p	9.9851	110.782	3.4718	1.43e-221	**
					AB-AABB	miR158a	5102.84	5227.17	0.03473	9.73e-05
					AB-AABB	miR158b-3p	5020.67	5153.52	0.037676	2.72e-05
					AB-AABB	miR159a	156.908	89.7683	-0.80564	1.39e-42
					AB-AABB	miR160a	31.2865	48.4545	0.63109	7.6e-10
					AB-AABB	miR160b-3p	50.2105	67.2242	0.420992	5.36e-07
					AB-AABB	miR161	8.2733	10.0989	0.287663	0.174524
					AB-AABB	miR162-3p	238.88	300.724	0.332151	1.97e-17
					AB-AABB	miR162a	250.482	314.189	0.326925	1.18e-17
					AB-AABB	miR164a	3870.87	5133.11	0.407176	0
					AB-AABB	miR165a	614.889	1078.95	0.811235	4.82e-287
					AB-AABB	miR165a-3p	539.003	964.601	0.83964	2.34e-272
					AB-AABB	miR166a	17845.8	15307.5	-0.22135	0
					AB-AABB	miR166g-3p	113.639	29.4807	-1.94662	1.24e-117	**
					AB-AABB	miR167a	18542.5	15679.6	-0.24195	0
					AB-AABB	miR167a-3p	22.6328	28.1546	0.314956	0.013458
					AB-AABB	miR168a	7921.38	9272.04	0.227136	1.39e-236
					AB-AABB	miR168a-3p	21.4916	59.5735	1.4709	3.68e-43	**
					AB-AABB	miR169i	63.0485	99.1532	0.653197	1.11e-19
					AB-AABB	miR169r-3p	577.136	580.332	0.007966	0.764456
					AB-AABB	miR170	14.5496	26.1144	0.843866	5.86e-09
					AB-AABB	miR171b-3p	35.8511	31.4189	-0.19038	0.085785
					AB-AABB	miR171b-5p	26.817	55.9012	1.05973	6.21e-25	**
					AB-AABB	miR172a	331.884	474.242	0.514944	7.95e-58
					AB-AABB	miR172e-3p	327.795	468.019	0.513774	7.32e-57
					AB-AABB	miR1852	104.415	114.659	0.135014	0.027386
					AB-AABB	miR1854-5p	52.8732	83.6477	0.661789	3.31e-17
					AB-AABB	miR1858a	12.5526	7.1407	-0.81385	0.000101
					AB-AABB	miR1862f	18.3535	29.8888	0.70355	1.04e-07
					AB-AABB	miR1863	0.5706	1.1221	0.97565	0.183387
					AB-AABB	miR1870-5p	0.01	15.3014	10.5794	3.19e-48	**
					AB-AABB	miR1873	3.8038	3.7743	-0.01123	0.977221
					AB-AABB	miR1879	48.4037	50.4947	0.061015	0.502254
					AB-AABB	miR1885a	215.202	100.173	-1.10319	2.66e-96	**
					AB-AABB	miR1886.1	11.3164	20.8099	0.878855	7.55e-08
					AB-AABB	miR1887	5.8959	31.2149	2.40445	5.96e-44	**
					AB-AABB	miR2087-5p	17.7829	4.6924	-1.92209	1.89e-19	**
					AB-AABB	miR2097-5p	0.01	1.3261	7.05105	7.4e-05	**
					AB-AABB	miR2105	69.9904	101.091	0.53043	2.92e-14
					AB-AABB	miR2199	1288.74	665.101	-0.95431	0
					AB-AABB	miR2592ap	4.2793	0.6121	-2.80554	4.11e-08	**
					AB-AABB	miR2604	0.1902	7.8547	5.36797	3.54e-22	**
					AB-AABB	miR2610a	0.2853	28.3586	6.63516	5.03e-83	**
					AB-AABB	miR2616	0.4755	1.3261	1.47967	0.044641	*
					AB-AABB	miR2617a	532.916	256.86	-1.05293	1.5e-218	**
					AB-AABB	miR2619b-5p	0.951	1.6322	0.779301	0.180532
					AB-AABB	miR2624a	151.012	78.2412	-0.94866	1.42e-53
					AB-AABB	miR2629h	1.2362	1.8362	0.570811	0.278806
					AB-AABB	miR2643a	11.887	7.2427	-0.71479	0.000723
					AB-AABB	miR2661	6.7518	5.5085	-0.29361	0.261907
					AB-AABB	miR2670e	87.393	147.506	0.75518	2.71e-36
					AB-AABB	miR2678	59.7201	36.3154	-0.71764	2.36e-14
					AB-AABB	miR2864.2	2.2823	1.0201	-1.16178	0.028679	*
					AB-AABB	miR2911	3949.04	571.049	-2.78982	0	**
					AB-AABB	miR2916	605.189	324.9	-0.89739	1.25e-190
					AB-AABB	miR2936	0.6657	2.3462	1.81738	0.001758	**
					AB-AABB	miR319	332.264	264.408	-0.32956	8.67e-19
					AB-AABB	miR3437-5p	1.6166	1.2241	-0.40124	0.472093
					AB-AABB	miR3511-3p	0.7608	2.7543	1.8561	0.000566	**
					AB-AABB	miR3515	1.6166	1.4281	-0.17887	0.741828
					AB-AABB	miR3630-5p	2.4725	5.7125	1.20815	0.000268	**
					AB-AABB	miR3708	2.0921	1.4281	-0.55085	0.26986
					AB-AABB	miR390a	60.576	156.38	1.36824	3.95e-99	**
					AB-AABB	miR390a-3p	1.4264	3.7743	1.40383	0.000912	**
					AB-AABB	miR391	182.584	514.842	1.49557	0	**
					AB-AABB	miR391-3p	3.1382	11.221	1.83819	2.64e-12	**
					AB-AABB	miR393b-3p	4.5646	17.0356	1.89999	1.07e-18	**
					AB-AABB	miR393b-5p	7.5126	14.4853	0.947205	1.79e-06
					AB-AABB	miR3946	7.1322	1.5301	-2.22072	4.48e-10	**
					AB-AABB	miR394a	11.887	27.7466	1.22293	3.7e-16	**
					AB-AABB	miR395a	29.1944	8.5688	-1.76853	7.95e-28	**
					AB-AABB	miR396b	57.2476	166.989	1.54447	1.82e-126	**
					AB-AABB	miR396b-3p	77.503	338.161	2.12539	0	**
					AB-AABB	miR397a	837.983	332.347	-1.33423	0	**
					AB-AABB	miR398c-5p	53.2536	64.3679	0.273462	0.001081
					AB-AABB	miR399f	1070.97	620.421	-0.7876	3.65e-269
					AB-AABB	miR400	12.5526	15.1994	0.276028	0.109155
					AB-AABB	miR401	564.298	338.569	-0.73701	1.72e-127
					AB-AABB	miR402	1.3313	4.9985	1.90866	1.88e-06	**
					AB-AABB	miR402-3p	6.8469	1.9382	-1.82073	7.94e-08	**
					AB-AABB	miR403	59.2446	132.714	1.16357	6.91e-66	**
					AB-AABB	miR408-3p	412.05	430.072	0.061759	0.047822
					AB-AABB	miR408-5p	59475.6	37051.6	-0.68276	0
					AB-AABB	miR414	0.2853	17.1376	5.90854	7.52e-49	**
					AB-AABB	miR415	21.9671	21.218	-0.05006	0.718553
					AB-AABB	miR4235	0.0951	7.6507	6.33	7.08e-23	**
					AB-AABB	miR4343a	14.4545	10.609	-0.44623	0.01465
					AB-AABB	miR435	0.01	1.7342	7.43813	4.01e-06	**
					AB-AABB	miR437	1.6166	0.306	-2.40136	0.002519	**
					AB-AABB	miR4378a	5.8959	1.3261	-2.15252	2.83e-08	**
					AB-AABB	miR4401b	0.1902	4.1824	4.45874	2.69e-11	**
					AB-AABB	miR4403	15.6908	4.0804	-1.94314	1.46e-17	**
					AB-AABB	miR4414b	2334.89	1588.18	-0.55597	9.27980380311388e-317
					AB-AABB	miR482b-5p	0.3804	342.752	9.81543	0	**
					AB-AABB	miR4993	636.095	227.073	-1.48609	0	**
					AB-AABB	miR4995	43.6489	22.034	-0.98621	1.24e-17
					AB-AABB	miR5021	14.7398	22.8501	0.632484	2.32e-05
					AB-AABB	miR5025	0.3804	1.2241	1.68613	0.034647	*
					AB-AABB	miR5029	0.4755	1.0201	1.10119	0.163078
					AB-AABB	miR5049b	41.1764	54.371	0.40102	1.64e-05
					AB-AABB	miR5054	369.352	293.379	-0.33223	5.29e-21
					AB-AABB	miR5059	156.147	91.4004	-0.77263	1.47e-39
					AB-AABB	miR5066	48.1184	130.776	1.44244	5.29e-90	**
					AB-AABB	miR5072	7.8929	6.7326	-0.22939	0.337602
					AB-AABB	miR5077	478.236	220.646	-1.11599	1.52e-215	**
					AB-AABB	miR5083	1.0461	1.0201	-0.03631	0.963331
					AB-AABB	miR5139	69.7052	81.4035	0.223825	0.002411
					AB-AABB	miR5150-3p	4.6597	91.6045	4.29711	1.87e-216	**
					AB-AABB	miR5151	1.3313	1.2241	-0.12111	0.841533
					AB-AABB	miR5152-3p	1.997	1.4281	-0.48374	0.338895
					AB-AABB	miR5153	15.0251	11.5271	-0.38234	0.031055
					AB-AABB	miR5161	49.9253	56.8192	0.186607	0.033392
					AB-AABB	miR5163	3.7087	3.4683	-0.09668	0.780925
					AB-AABB	miR5169	24.5347	9.8949	-1.31007	9.08e-16	**
					AB-AABB	miR5175a	101.087	57.8393	-0.80547	5.09e-28
					AB-AABB	miR5176-3p	1.5215	1.5301	0.008132	0.981096
					AB-AABB	miR5177	5.0401	1.6322	-1.62663	2.19e-05	**
					AB-AABB	miR5198	0.1902	1.1221	2.56061	0.00894	**
					AB-AABB	miR5199	37.3726	57.7373	0.627523	2.34e-11
					AB-AABB	miR5205b	4.0891	6.0186	0.557645	0.053011
					AB-AABB	miR5206b	7.6077	3.0603	-1.31379	7.99e-06	**
					AB-AABB	miR5208d	45.8361	1.9382	-4.56369	1.65e-110	**
					AB-AABB	miR5217	1.7117	0.7141	-1.26123	0.044814	*
					AB-AABB	miR5221	11.0311	4.6924	-1.23318	2.91e-07	**
					AB-AABB	miR5227	1.5215	0.9181	-0.72877	0.231235
					AB-AABB	miR5231	0.01	1.7342	7.43813	4.01e-06	**
					AB-AABB	miR5234	7.6077	3.3663	-1.1763	4.21e-05	**
					AB-AABB	miR5238	55.8212	47.0263	-0.24735	0.005784
					AB-AABB	miR5239	4.8499	5.4065	0.15674	0.5786
					AB-AABB	miR5242	0.1902	23.9722	6.9777	3.02e-71	**
					AB-AABB	miR5246	67.7081	50.3927	-0.42611	3.85e-07
					AB-AABB	miR5254	5.2303	2.9583	-0.82213	0.011789
					AB-AABB	miR5257	187.434	209.221	0.158649	0.000489
					AB-AABB	miR5261	3.8989	1.7342	-1.1688	0.003741	**
					AB-AABB	miR5263	23.2985	2.4482	-3.25044	3.05e-44	**
					AB-AABB	miR5266	7.0371	3.0603	-1.20131	6.25e-05	**
					AB-AABB	miR5281b	0.0951	12.1391	6.996	1.31e-36	**
					AB-AABB	miR528-5p	13.6938	10.915	-0.32721	0.075416
					AB-AABB	miR5291a	0.2853	19.7898	6.11613	6.75e-57	**
					AB-AABB	miR5293	2.3774	1.5301	-0.63576	0.17974
					AB-AABB	miR529b	1.997	4.7944	1.26352	0.000552	**
					AB-AABB	miR5368	160.522	71.2026	-1.17277	1.48e-79	**
					AB-AABB	miR5369	1.8068	1.0201	-0.82473	0.144607
					AB-AABB	miR5376	1.2362	0.408	-1.59927	0.044314	*
					AB-AABB	miR5377	22.2524	44.4761	0.999069	1.93e-18
					AB-AABB	miR5485	9.0341	3.4683	-1.38115	4.17e-07	**
					AB-AABB	miR5488	3.3284	1.4281	-1.22073	0.005675	**
					AB-AABB	miR5490	742.602	612.975	-0.27676	3.38e-29
					AB-AABB	miR5492	0.1902	21.0139	6.78768	3.52e-62	**
					AB-AABB	miR5504	827.523	419.565	-0.97991	9.8e-301
					AB-AABB	miR5522	1.0461	0.7141	-0.55082	0.445811
					AB-AABB	miR5534b	0.951	3.3663	1.82365	0.000159	**
					AB-AABB	miR5542	11.2213	14.0773	0.327131	0.070192
					AB-AABB	miR5561-5p	0.01	3.9784	8.63604	4.36e-13	**
					AB-AABB	miR5565e	0.2853	2.5502	3.16006	6.63e-06	**
					AB-AABB	miR5568c-5p	21.7769	16.0155	-0.44333	0.002868
					AB-AABB	miR5568e-3p	32.0473	24.2782	-0.40054	0.000985
					AB-AABB	miR5634	18.2584	7.4467	-1.29389	6.72e-12	**
					AB-AABB	miR5641	2.4725	3.4683	0.488258	0.193872
					AB-AABB	miR5650	307.92	160.155	-0.94309	2.64e-106
					AB-AABB	miR5654-3p	0.7608	2.2442	1.56061	0.006016	**
					AB-AABB	miR5654a	244.206	229.725	-0.08819	0.034202
					AB-AABB	miR5656	6.8469	5.9165	-0.21071	0.411238
					AB-AABB	miR5658	28.3385	28.9707	0.031831	0.788939
					AB-AABB	miR5662	20.2554	13.6693	-0.56737	0.000317
					AB-AABB	miR5671	386.945	222.177	-0.80042	2.98e-101
					AB-AABB	miR5672	8.2733	5.1005	-0.69782	0.005834
					AB-AABB	miR5711	1.0461	0.01	-6.70888	0.000738	**
					AB-AABB	miR5712	2.948	2.5502	-0.20913	0.597138
					AB-AABB	miR5713	3.0431	11.4251	1.90859	4.42e-13	**
					AB-AABB	miR5716	0.2853	5.7125	4.32357	9.03e-15	**
					AB-AABB	miR5718	452.085	1.5301	-8.20682	0	**
					AB-AABB	miR5719	5.8008	6.9366	0.257977	0.310353
					AB-AABB	miR5720	6.1812	2.4482	-1.33617	4.68e-05	**
					AB-AABB	miR5721	1602.65	389.778	-2.03973	0	**
					AB-AABB	miR5725	13.7889	70.4885	2.35388	1.01e-94	**
					AB-AABB	miR5741a	31.8571	23.8702	-0.4164	0.00066
					AB-AABB	miR5750	0.4755	3.4683	2.86671	4.66e-07	**
					AB-AABB	miR5769	1.3313	2.3462	0.81749	0.092872
					AB-AABB	miR5774a	2.948	4.4884	0.606465	0.071941
					AB-AABB	miR5786	0.6657	1.0201	0.615767	0.392064
					AB-AABB	miR5813	522.741	255.228	-1.03431	2.59e-208	**
					AB-AABB	miR5835	36.2315	15.0974	-1.26294	2.07e-21	**
					AB-AABB	miR6028	0.01	9.4869	9.88979	3.52e-30	**
					AB-AABB	miR6029	74.1747	68.1423	-0.12238	0.107682
					AB-AABB	miR6030	11.3164	58.6554	2.37385	6.56e-80	**
					AB-AABB	miR6031	239.641	296.235	0.305868	6.21e-15
					AB-AABB	miR6034	1.9019	0.306	-2.63584	0.000519	**
					AB-AABB	miR6035	308.205	266.449	-0.21003	2.9e-08
					AB-AABB	miR6145e	0.3804	23.2581	5.93407	5.69e-66	**
					AB-AABB	miR6154a	1.7117	0.51	-1.74686	0.010867	*
					AB-AABB	miR6170	2.6627	5.1005	0.937749	0.00511
					AB-AABB	miR6173	73.509	31.6229	-1.21695	1.59e-39	**
					AB-AABB	miR6180	18.7339	17.2396	-0.11992	0.429638
					AB-AABB	miR6235-5p	1.8068	1.3261	-0.44625	0.399692
					AB-AABB	miR6300	1448.78	572.783	-1.33878	0	**
					AB-AABB	miR6426a	139.03	85.9939	-0.69309	1.38e-29
					AB-AABB	miR6441	1649.24	1163.42	-0.50344	9.85e-188
					AB-AABB	miR6450b	7.0371	4.1824	-0.75065	0.006786
					AB-AABB	miR6451	1.1411	3.7743	1.72578	0.000116	**
					AB-AABB	miR6452	0.01	1.2241	6.93558	0.000153	**
					AB-AABB	miR6476	2.2823	55.0851	4.5931	1.77e-136	**
					AB-AABB	miR6477	47.3577	45.8022	-0.04818	0.609027
					AB-AABB	miR6478	24.0592	11.119	-1.11356	2.52e-12	**
					AB-AABB	miR6483	4.2793	2.2442	-0.93117	0.011536
					AB-AABB	miR774b-5p	16.5467	11.8331	-0.48372	0.004897
					AB-AABB	miR780.1	53.9193	32.643	-0.72403	2.78e-13
					AB-AABB	miR812f	32.4276	39.3756	0.28008	0.008922
					AB-AABB	miR824	5.2303	4.4884	-0.22069	0.453918
					AB-AABB	miR824-3p	1.1411	0.8161	-0.48361	0.47791
					AB-AABB	miR825-5p	25.3906	48.3525	0.929296	8e-18
					AB-AABB	miR827a	0.1902	1.0201	2.42312	0.016069	*
					AB-AABB	miR829.1	0.6657	1.4281	1.10115	0.096015
					AB-AABB	miR834	76.8373	38.2535	-1.00622	8.48e-31	**
					AB-AABB	miR837-3p	0.7608	127.716	7.3912	0	**
					AB-AABB	miR838-5p	8.5586	20.8099	1.28182	2.5e-13	**
					AB-AABB	miR839-3p	3.6136	6.6306	0.875703	0.002548
					AB-AABB	miR845a	3.3284	5.5085	0.726831	0.019223
					AB-AABB	miR845a-3p	1.2362	22.5441	4.18877	1.65e-53	**
					AB-AABB	miR847-5p	2.2823	5.4065	1.24421	0.000286	**
					AB-AABB	miR854a	3.5185	2.1422	-0.71587	0.068106
					AB-AABB	miR857	72.2727	26.0124	-1.47425	1.41e-51	**
					AB-AABB	miR858a	12.0772	11.7311	-0.04195	0.82403
					AB-AABB	miR860	1.6166	2.2442	0.473239	0.311066
					AB-AABB	miR860-3p	0.01	2.7543	8.10554	2.74e-09	**
					AB-AABB	miR863-3p	1.4264	1.7342	0.281892	0.582037
					AB-AABB	miR869.1	408.056	288.075	-0.50232	1.12e-47
					AB-AABB	miR894	1664.17	706.517	-1.23601	0	**
					AB-AABB	miR902a-3p	72.0826	166.989	1.21203	7.67e-88	**
					AB-AABB	miR902b-5p	10.0801	25.5024	1.33912	5.11e-17	**
					AB-AABB	miR952b	126.382	63.8579	-0.98486	6.63e-48

## Sheet: Sheet2
				Know miRNAs espression levels between parent and allotetraploid
					pair wise	miR-name	AA-std	AABB-std	fold-cAAange(log2 AABB/AA)	p-value	sig-label
					AA-AABB	miR1023a-3p	80.3081	287.973	1.84231	4.32e-278	**
					AA-AABB	miR1045	290.725	37.7435	-2.94535	0	**
					AA-AABB	miR1063a	9.599	4.7944	-1.00153	5.24e-05	**
					AA-AABB	miR1077-5p	1668.32	921.961	-0.85562	0
					AA-AABB	miR1088-5p	1.5206	4.0804	1.42407	0.000485	**
					AA-AABB	miR1112-3p	4.752	6.6306	0.480605	0.075867
					AA-AABB	miR1114	0.095	7.5487	6.31216	1.42e-22	**
					AA-AABB	miR1118	1.9008	1.8362	-0.04988	0.922486
					AA-AABB	miR1120	0.01	18.4637	10.8505	4.64e-58	**
					AA-AABB	miR1134	4.6569	1.2241	-1.92765	4.58e-06	**
					AA-AABB	miR1140	23.4747	30.1948	0.363193	0.003419
					AA-AABB	miR1144a.2	590.383	556.767	-0.08458	0.001572
					AA-AABB	miR1146	16.2517	12.9552	-0.32706	0.052683
					AA-AABB	miR1160.2	167.649	125.982	-0.41223	9.11e-15
					AA-AABB	miR1168.1	1.3305	0.7141	-0.89777	0.182536
					AA-AABB	miR1172.1	1.9958	0.51	-1.9684	0.002765	**
					AA-AABB	miR1211-5p	2.471	0.51	-2.27653	0.000245	**
					AA-AABB	miR1212	8.5535	67.4282	2.97877	1.85e-117	**
					AA-AABB	miR1223a	0.01	1.6322	7.35067	8.27e-06	**
					AA-AABB	miR1310	293.766	33.0511	-3.1519	0	**
					AA-AABB	miR1320-5p	2.1859	4.7944	1.13312	0.001526	**
					AA-AABB	miR1432	11.0245	5.9165	-0.8979	7.49e-05
					AA-AABB	miR1436	2.1859	20.9119	3.25802	8.03e-41	**
					AA-AABB	miR1439	52.5567	117.719	1.1634	1.19e-58	**
					AA-AABB	miR1440b	114.807	57.5333	-0.99675	1.58e-44
					AA-AABB	miR1511	15.1112	16.0155	0.083851	0.604332
					AA-AABB	miR1520d	2303.09	1209.63	-0.929	0
					AA-AABB	miR1533	1.9008	1.8362	-0.04988	0.922486
					AA-AABB	miR1535a	1.7107	3.0603	0.839086	0.049081
					AA-AABB	miR156a	79231.9	77839.1	-0.02559	4.29e-29
					AA-AABB	miR156a-3p	13.5906	28.8687	1.0869	3.96e-14	**
					AA-AABB	miR157a	23818.7	76845.4	1.68986	0	**
					AA-AABB	miR157a-3p	2.471	110.782	5.48649	1.35e-299	**
					AA-AABB	miR158a	9156.65	5227.17	-0.80879	0
					AA-AABB	miR158b-3p	9025.87	5153.52	-0.80851	0
					AA-AABB	miR159a	102.167	89.7683	-0.18665	0.004383
					AA-AABB	miR160a	10.1692	48.4545	2.25242	2.52e-62	**
					AA-AABB	miR160b-3p	62.5358	67.2242	0.104298	0.189389
					AA-AABB	miR161	10.2642	10.0989	-0.02342	0.909955
					AA-AABB	miR162-3p	210.797	300.724	0.512585	5.02e-37
					AA-AABB	miR162a	220.396	314.189	0.511535	1.81e-38
					AA-AABB	miR164a	4502.77	5133.11	0.189023	3.73e-93
					AA-AABB	miR165a	606.825	1078.95	0.83028	9.91e-299
					AA-AABB	miR165a-3p	533.36	964.601	0.854823	7.47e-281
					AA-AABB	miR166a	14435.4	15307.5	0.08463	2.01e-58
					AA-AABB	miR166g-3p	43.0527	29.4807	-0.54633	3.76e-07
					AA-AABB	miR167a	12183.3	15679.6	0.363985	0
					AA-AABB	miR167a-3p	25.1854	28.1546	0.160783	0.194765
					AA-AABB	miR168a	9064.27	9272.04	0.032697	1.01e-06
					AA-AABB	miR168a-3p	46.094	59.5735	0.370092	2.84e-05
					AA-AABB	miR169i	144.745	99.1532	-0.54578	1.23e-20
					AA-AABB	miR169r-3p	567.479	580.332	0.03231	0.226633
					AA-AABB	miR170	17.012	26.1144	0.618293	9.24e-06
					AA-AABB	miR171b-3p	35.3546	31.4189	-0.17027	0.125719
					AA-AABB	miR171b-5p	19.0078	55.9012	1.55629	5.18e-44	**
					AA-AABB	miR172a	384.433	474.242	0.302889	1.39e-22
					AA-AABB	miR172e-3p	377.971	468.019	0.308293	5.15e-23
					AA-AABB	miR1852	102.167	114.659	0.166414	0.006839
					AA-AABB	miR1854-5p	60.73	83.6477	0.461917	1.1e-09
					AA-AABB	miR1858a	14.0658	7.1407	-0.97805	1.52e-06
					AA-AABB	miR1862f	67.3828	29.8888	-1.17278	2.08e-34	**
					AA-AABB	miR1863	0.2851	1.1221	1.97666	0.024917	*
					AA-AABB	miR1870-5p	0.01	15.3014	10.5794	3.05e-48	**
					AA-AABB	miR1873	1.7107	3.7743	1.14162	0.004742	**
					AA-AABB	miR1879	34.3091	50.4947	0.557541	1.9e-08
					AA-AABB	miR1885a	407.908	100.173	-2.02575	0	**
					AA-AABB	miR1886.1	16.6319	20.8099	0.323317	0.029398
					AA-AABB	miR1887	1.8057	31.2149	4.1116	1.29e-72	**
					AA-AABB	miR2087-5p	9.694	4.6924	-1.04677	2.5e-05	**
					AA-AABB	miR2097-5p	0.1901	1.3261	2.80236	0.002683	**
					AA-AABB	miR2105	74.8909	101.091	0.432797	2.82e-10
					AA-AABB	miR2199	1212.98	665.101	-0.86692	0
					AA-AABB	miR2592ap	1.4256	0.6121	-1.21973	0.076078
					AA-AABB	miR2600b	1.0454	0.306	-1.77245	0.048739	*
					AA-AABB	miR2604	0.1901	7.8547	5.36873	3.46e-22	**
					AA-AABB	miR2610a	0.01	28.3586	11.4696	8.91e-89	**
					AA-AABB	miR2616	0.6653	1.3261	0.995113	0.139962
					AA-AABB	miR2617a	588.007	256.86	-1.19485	7.65e-295	**
					AA-AABB	miR2619b-5p	1.4256	1.6322	0.195249	0.705396
					AA-AABB	miR2624a	268.866	78.2412	-1.78089	1.28e-244	**
					AA-AABB	miR2629AA	3.6115	1.8362	-0.97587	0.016031
					AA-AABB	miR2643a	9.5039	7.2427	-0.39199	0.079768
					AA-AABB	miR2661	9.3138	5.5085	-0.75771	0.001658
					AA-AABB	miR2670e	341.951	147.506	-1.21302	1.97e-176	**
					AA-AABB	miR2678	64.4366	36.3154	-0.8273	3.14e-19
					AA-AABB	miR2864.2	2.376	1.0201	-1.21982	0.020233	*
					AA-AABB	miR2911	3852.98	571.049	-2.75429	0	**
					AA-AABB	miR2916	906.104	324.9	-1.47968	0	**
					AA-AABB	miR2936	1.0454	2.3462	1.16627	0.024266	*
					AA-AABB	miR319	277.99	264.408	-0.07226	0.063336
					AA-AABB	miR3437-5p	2.5661	1.2241	-1.06786	0.029746	*
					AA-AABB	miR3511-3p	0.3802	2.7543	2.85685	8.01e-06	**
					AA-AABB	miR3515	3.3264	1.4281	-1.21986	0.005712	**
					AA-AABB	miR3630-5p	4.2768	5.7125	0.417591	0.147806
					AA-AABB	miR3708	0.5702	1.4281	1.32456	0.054532
					AA-AABB	miR390a	70.424	156.38	1.15092	5.05e-76	**
					AA-AABB	miR390a-3p	0.9504	3.7743	1.9896	2.18e-05	**
					AA-AABB	miR391	174.587	514.842	1.56018	0	**
					AA-AABB	miR391-3p	3.8016	11.221	1.56152	4.61e-10	**
					AA-AABB	miR393b-3p	3.2313	17.0356	2.39837	1.26e-24	**
					AA-AABB	miR393b-5p	3.7065	14.4853	1.96646	8.23e-17	**
					AA-AABB	miR3946	4.3718	1.5301	-1.5146	0.000178	**
					AA-AABB	miR394a	4.6569	27.7466	2.57487	2.22e-42	**
					AA-AABB	miR395a	12.3551	8.5688	-0.52794	0.008514
					AA-AABB	miR396b	50.1807	166.989	1.73455	3.28e-149	**
					AA-AABB	miR396b-3p	54.4575	338.161	2.63451	0	**
					AA-AABB	miR397a	1337.58	332.347	-2.00887	0	**
					AA-AABB	miR398c-5p	50.941	64.3679	0.337514	6.6e-05
					AA-AABB	miR399f	1143.61	620.421	-0.88227	0
					AA-AABB	miR400	14.446	15.1994	0.073344	0.657899
					AA-AABB	miR401	384.909	338.569	-0.18507	4.08e-08
					AA-AABB	miR402	1.8057	4.9985	1.46894	7.54e-05	**
					AA-AABB	miR402-3p	2.2809	1.9382	-0.23489	0.604881
					AA-AABB	miR403	115.282	132.714	0.20315	0.000416
					AA-AABB	miR408-3p	367.612	430.072	0.226395	1.76e-12
					AA-AABB	miR408-5p	68381.4	37051.6	-0.88407	0
					AA-AABB	miR414	0.095	17.1376	7.49502	5.38e-52	**
					AA-AABB	miR415	19.1979	21.218	0.14434	0.310722
					AA-AABB	miR4235	0.01	7.6507	9.57945	1.71e-24	**
					AA-AABB	miR4343a	13.4005	10.609	-0.337	0.070535
					AA-AABB	miR435	0.095	1.7342	4.1902	4.12e-05	**
					AA-AABB	miR437	2.6611	0.306	-3.12042	6.33e-06	**
					AA-AABB	miR4378a	5.7974	1.3261	-2.12822	4.62e-08	**
					AA-AABB	miR4401b	0.095	4.1824	5.46026	2.28e-12	**
					AA-AABB	miR4403	11.7849	4.0804	-1.53016	4.15e-10	**
					AA-AABB	miR4414b	2954.77	1588.18	-0.89567	0
					AA-AABB	miR482b-5p	0.3802	342.752	9.81619	0	**
					AA-AABB	miR4993	640.089	227.073	-1.49512	0	**
					AA-AABB	miR4995	46.7593	22.034	-1.08552	1.03e-21	**
					AA-AABB	miR5021	28.7969	22.8501	-0.33371	0.008479
					AA-AABB	miR5025	0.2851	1.2241	2.10218	0.01456	*
					AA-AABB	miR5029	0.2851	1.0201	1.83917	0.042097	*
					AA-AABB	miR5049b	32.0282	54.371	0.763495	1.26e-14
					AA-AABB	miR5054	396.028	293.379	-0.43284	1.15e-35
					AA-AABB	miR5059	92.188	91.4004	-0.01238	0.853994
					AA-AABB	miR5066	42.1024	130.776	1.63512	5.96e-108	**
					AA-AABB	miR5072	8.4585	6.7326	-0.32924	0.160863
					AA-AABB	miR5077	411.425	220.646	-0.89889	1.24e-130
					AA-AABB	miR5083	2.1859	1.0201	-1.09952	0.040636	*
					AA-AABB	miR5139	45.3337	81.4035	0.844507	7.61e-25
					AA-AABB	miR5150-3p	2.5661	91.6045	5.15777	6.33e-241	**
					AA-AABB	miR5151	0.9504	1.2241	0.365115	0.557086
					AA-AABB	miR5152-3p	1.7107	1.4281	-0.26049	0.623544
					AA-AABB	miR5153	7.6031	11.5271	0.60037	0.00415
					AA-AABB	miR5161	40.2016	56.8192	0.499126	6.97e-08
					AA-AABB	miR5163	3.6115	3.4683	-0.05837	0.869338
					AA-AABB	miR5169	5.0371	9.8949	0.974092	5.4e-05
					AA-AABB	miR5175a	99.7911	57.8393	-0.78686	1.16e-26
					AA-AABB	miR5176-3p	1.9958	1.5301	-0.38334	0.441221
					AA-AABB	miR5177	2.471	1.6322	-0.59828	0.194725
					AA-AABB	miR5198	0.095	1.1221	3.56213	0.002286	**
					AA-AABB	miR5199	26.0407	57.7373	1.14874	4.53e-29	**
					AA-AABB	miR5205b	3.4214	6.0186	0.814841	0.006872
					AA-AABB	miR5206b	6.0825	3.0603	-0.99099	0.00146
					AA-AABB	miR5208d	8.9337	1.9382	-2.20454	3.38e-12	**
					AA-AABB	miR5217	1.3305	0.7141	-0.89777	0.182536
					AA-AABB	miR5221	5.6073	4.6924	-0.25698	0.368824
					AA-AABB	miR5231	0.095	1.7342	4.1902	4.12e-05	**
					AA-AABB	miR5234	4.2768	3.3663	-0.34537	0.299963
					AA-AABB	miR5238	57.4037	47.0263	-0.28768	0.001226
					AA-AABB	miR5239	5.2272	5.4065	0.048657	0.85808
					AA-AABB	miR5242	0.095	23.9722	7.97922	4.54e-73	**
					AA-AABB	miR5246	154.819	50.3927	-1.61929	3.86e-124	**
					AA-AABB	miR5254	5.6073	2.9583	-0.92254	0.004013
					AA-AABB	miR5257	77.552	209.221	1.43179	2.51e-141	**
					AA-AABB	miR5261	2.471	1.7342	-0.51082	0.261083
					AA-AABB	miR5263	14.446	2.4482	-2.56088	3.03e-22	**
					AA-AABB	miR5266	6.4627	3.0603	-1.07846	0.000436	**
					AA-AABB	miR5281b	0.095	12.1391	6.99752	1.26e-36	**
					AA-AABB	miR528-5p	175.347	10.915	-4.00583	0	**
					AA-AABB	miR5291a	0.2851	19.7898	6.11714	6.37e-57	**
					AA-AABB	miR5293	1.1405	1.5301	0.42396	0.450543
					AA-AABB	miR529b	1.3305	4.7944	1.84938	4.91e-06	**
					AA-AABB	miR5368	133.34	71.2026	-0.90511	4.68e-44
					AA-AABB	miR5369	1.4256	1.0201	-0.48286	0.424416
					AA-AABB	miR5376	1.3305	0.408	-1.70533	0.028585	*
					AA-AABB	miR5377	69.0935	44.4761	-0.63552	1.66e-13
					AA-AABB	miR5485	5.5123	3.4683	-0.66843	0.030729
					AA-AABB	miR5488	4.0867	1.4281	-1.51684	0.000289	**
					AA-AABB	miR5490	590.859	612.975	0.053014	0.042221
					AA-AABB	miR5492	0.095	21.0139	7.7892	6.09e-64	**
					AA-AABB	miR5504	848.89	419.565	-1.01668	0	**
					AA-AABB	miR5523	1.0454	0.51	-1.03549	0.187958
					AA-AABB	miR5534b	1.0454	3.3663	1.68711	0.000345	**
					AA-AABB	miR5542	7.8883	14.0773	0.835584	2.29e-05
					AA-AABB	miR5561-5p	0.01	3.9784	8.63604	4.31e-13	**
					AA-AABB	miR5565e	0.1901	2.5502	3.74578	1.27e-06	**
					AA-AABB	miR5568c-5p	15.9666	16.0155	0.004412	0.975979
					AA-AABB	miR5568e-3p	10.6444	24.2782	1.18957	8.9e-14	**
					AA-AABB	miR5634	12.8303	7.4467	-0.78488	0.000138
					AA-AABB	miR5641	2.0909	3.4683	0.730105	0.062816
					AA-AABB	miR5650	305.361	160.155	-0.93105	2.91e-103
					AA-AABB	miR5654-3p	0.9504	2.2442	1.2396	0.02088	*
					AA-AABB	miR5654a	208.611	229.725	0.139094	0.001306
					AA-AABB	miR5656	7.4131	5.9165	-0.32533	0.194729
					AA-AABB	miR5658	49.4204	28.9707	-0.77051	1.55e-13
					AA-AABB	miR5662	19.1979	13.6693	-0.49001	0.002151
					AA-AABB	miR5671	412.47	222.177	-0.89258	1.95e-129
					AA-AABB	miR5672	9.0287	5.1005	-0.82388	0.000874
					AA-AABB	miR5712	1.9008	2.5502	0.424004	0.328225
					AA-AABB	miR5713	9.2188	11.4251	0.309556	0.121528
					AA-AABB	miR5716	3.2313	5.7125	0.822008	0.007988
					AA-AABB	miR5718	5.8924	1.5301	-1.94523	1.99e-07	**
					AA-AABB	miR5719	10.7394	6.9366	-0.63061	0.004024
					AA-AABB	miR5720	4.752	2.4482	-0.95681	0.006407
					AA-AABB	miR5721	785.404	389.778	-1.01078	1.63e-300	**
					AA-AABB	miR5725	63.5812	70.4885	0.148788	0.057174
					AA-AABB	miR5741a	41.152	23.8702	-0.78575	7.37e-12
					AA-AABB	miR5750	0.6653	3.4683	2.38215	5.38e-06	**
					AA-AABB	miR5769	0.6653	2.3462	1.81825	0.001748	**
					AA-AABB	miR5774a	1.9958	4.4884	1.16923	0.001671	**
					AA-AABB	miR5786	0.1901	1.0201	2.42388	0.016023	*
					AA-AABB	miR5813	535.736	255.228	-1.06974	1.94e-225	**
					AA-AABB	miR5835	25.2804	15.0974	-0.74372	3.13e-07
					AA-AABB	miR6028	0.1901	9.4869	5.64111	4.26e-27	**
					AA-AABB	miR6029	111.956	68.1423	-0.71631	1.73e-25
					AA-AABB	miR6030	20.4334	58.6554	1.52134	1.23e-44	**
					AA-AABB	miR6031	229.044	296.235	0.371117	8.02e-21
					AA-AABB	miR6034	1.5206	0.306	-2.31304	0.00423	**
					AA-AABB	miR6035	216.689	266.449	0.298229	5.09e-13
					AA-AABB	miR6145e	0.095	23.2581	7.93559	7.26e-71	**
					AA-AABB	miR6154a	2.0909	0.51	-2.03555	0.001724	**
					AA-AABB	miR6170	1.8057	5.1005	1.49808	4.95e-05	**
					AA-AABB	miR6173	82.9692	31.6229	-1.39161	3.17e-54	**
					AA-AABB	miR6180	11.7849	17.2396	0.548787	0.001216
					AA-AABB	miR6196	1.3305	0.408	-1.70533	0.028585	*
					AA-AABB	miR6235-5p	1.2355	1.3261	0.102095	0.85278
					AA-AABB	miR6300	1891.47	572.783	-1.72345	0	**
					AA-AABB	miR6426a	151.778	85.9939	-0.81965	1.92e-42
					AA-AABB	miR6441	1710.42	1163.42	-0.55598	1.11e-232
					AA-AABB	miR6450b	23.1896	4.1824	-2.47107	1.69e-33	**
					AA-AABB	miR6451	1.3305	3.7743	1.50424	0.000479	**
					AA-AABB	miR6452	0.2851	1.2241	2.10218	0.01456	*
					AA-AABB	miR6476	1.1405	55.0851	5.59392	5.5e-151	**
					AA-AABB	miR6477	36.1149	45.8022	0.342823	0.000637
					AA-AABB	miR6478	26.801	11.119	-1.26926	2.39e-16	**
					AA-AABB	miR6483	3.1363	2.2442	-0.48286	0.227241
					AA-AABB	miR774b-5p	27.3713	11.8331	-1.20984	1.44e-15	**
					AA-AABB	miR780.1	34.5943	32.643	-0.08376	0.449896
					AA-AABB	miR812f	29.6522	39.3756	0.409163	0.000187
					AA-AABB	miR824	4.847	4.4884	-0.11089	0.713805
					AA-AABB	miR825-5p	45.0486	48.3525	0.102108	0.275568
					AA-AABB	miR827a	0.1901	1.0201	2.42388	0.016023	*
					AA-AABB	miR829.1	0.3802	1.4281	1.90927	0.012626	*
					AA-AABB	miR834	53.9823	38.2535	-0.49689	1.79e-07
					AA-AABB	miR837-3p	0.5702	127.716	7.80725	0	**
					AA-AABB	miR838-5p	6.4627	20.8099	1.68706	2.49e-19	**
					AA-AABB	miR839-3p	4.6569	6.6306	0.50977	0.061047
					AA-AABB	miR845a	2.9462	5.5085	0.902804	0.004799
					AA-AABB	miR845a-3p	0.5702	22.5441	5.30514	3.61e-61	**
					AA-AABB	miR847-5p	0.9504	5.4065	2.50809	3.99e-09	**
					AA-AABB	miR854a	0.6653	2.1422	1.68702	0.00458	**
					AA-AABB	miR857	141.323	26.0124	-2.44173	4.81e-193	**
					AA-AABB	miR858a	8.5535	11.7311	0.455752	0.024366
					AA-AABB	miR860	3.0413	2.2442	-0.43849	0.276905
					AA-AABB	miR860-3p	0.095	2.7543	4.85761	4.21e-08	**
					AA-AABB	miR863-3p	1.0454	1.7342	0.730215	0.1914
					AA-AABB	miR869.1	433.759	288.075	-0.59045	3.82e-67
					AA-AABB	miR894	1794.34	706.517	-1.34466	0	**
					AA-AABB	miR902a-3p	114.617	166.989	0.542932	1.83e-23
					AA-AABB	miR902b-5p	17.3922	25.5024	0.552193	7.55e-05
					AA-AABB	miR952b	132.96	63.8579	-1.05805	2.19e-56	**

## Sheet: Sheet3
					Know miRNAs espression levels between parent and allotetraploiploid
						pair wise	miR-name	BB-std	AABB-std	fold-change(log2 AABB/BB)	p-value	sig-label
						BB-AABB	miR1023a-3p	1.1878	287.973	7.9215	0	**
						BB-AABB	miR1026a	1.6827	0.9181	-0.87405	0.142185
						BB-AABB	miR1045	10.0961	37.7435	1.90243	1.02e-38	**
						BB-AABB	miR1063a	0.3959	4.7944	3.59814	6.68e-11	**
						BB-AABB	miR1077-5p	1457.11	921.961	-0.66033	2.15e-264
						BB-AABB	miR1088-5p	0.099	4.0804	5.36514	1.06e-11	**
						BB-AABB	miR1112-3p	5.345	6.6306	0.310949	0.242224
						BB-AABB	miR1114	5.9389	7.5487	0.346032	0.167432
						BB-AABB	miR1118	3.1674	1.8362	-0.78658	0.062562
						BB-AABB	miR1120	53.7469	18.4637	-1.54149	1.12e-40	**
						BB-AABB	miR1134	0.01	1.2241	6.93558	0.0002	**
						BB-AABB	miR1140	0.01	30.1948	11.5601	8.65e-92	**
						BB-AABB	miR1144a.2	660.206	556.767	-0.24584	8.25e-21
						BB-AABB	miR1146	13.3625	12.9552	-0.04466	0.803634
						BB-AABB	miR1160.2	0.2969	125.982	8.72902	0	**
						BB-AABB	miR1212	565.283	67.4282	-3.06755	0	**
						BB-AABB	miR1223a	0.5939	1.6322	1.45853	0.028972	*
						BB-AABB	miR1310	83.8373	33.0511	-1.34289	3.83e-51	**
						BB-AABB	miR1320-5p	3.9593	4.7944	0.276105	0.374782
						BB-AABB	miR1432	2.7715	5.9165	1.09408	0.000709	**
						BB-AABB	miR1436	42.2651	20.9119	-1.01514	1.32e-17	**
						BB-AABB	miR1439	103.139	117.719	0.19076	0.001961
						BB-AABB	miR1440b	8.1165	57.5333	2.82547	7.87e-93	**
						BB-AABB	miR1511	19.9943	16.0155	-0.32012	0.036742
						BB-AABB	miR1520d	2515.61	1209.63	-1.05635	0	**
						BB-AABB	miR1533	0.5939	1.8362	1.62843	0.011872	*
						BB-AABB	miR1535a	0.099	3.0603	4.9501	9.73e-09	**
						BB-AABB	miR156a	62579.6	77839.1	0.314802	0
						BB-AABB	miR156a-3p	32.3669	28.8687	-0.16501	0.159069
						BB-AABB	miR157a	43920.2	76845.4	0.807073	0
						BB-AABB	miR157a-3p	60.5766	110.782	0.870894	3.39e-34
						BB-AABB	miR158a	43.9478	5227.17	6.89409	0	**
						BB-AABB	miR158b-3p	42.463	5153.52	6.92321	0	**
						BB-AABB	miR159a	183.215	89.7683	-1.02926	1.85e-72	**
						BB-AABB	miR160a	73.8402	48.4545	-0.60778	3.88e-13
						BB-AABB	miR160b-3p	8.3144	67.2242	3.0153	1.45e-115	**
						BB-AABB	miR161	0.198	10.0989	5.67255	4.68e-28	**
						BB-AABB	miR162-3p	184.106	300.724	0.707906	2.53e-63
						BB-AABB	miR162a	194.301	314.189	0.693342	9.04e-64
						BB-AABB	miR164a	4713.89	5133.11	0.122916	1.55e-40
						BB-AABB	miR164c-3p	1.5837	0.9181	-0.78658	0.193765
						BB-AABB	miR165a	1760.29	1078.95	-0.70618	0
						BB-AABB	miR165a-3p	1565.69	964.601	-0.69879	1.59780347765683e-313
						BB-AABB	miR166a	16891.1	15307.5	-0.14202	1.41e-170
						BB-AABB	miR166g-3p	60.2797	29.4807	-1.0319	4.5e-25	**
						BB-AABB	miR167a	24822.6	15679.6	-0.66277	0
						BB-AABB	miR167a-3p	23.5576	28.1546	0.257178	0.043704
						BB-AABB	miR168a	10920.6	9272.04	-0.2361	2.04e-293
						BB-AABB	miR168a-3p	47.3131	59.5735	0.332431	0.000181
						BB-AABB	miR169i	179.552	99.1532	-0.85667	9.56e-53
						BB-AABB	miR169r-3p	449.871	580.332	0.367367	9.48e-38
						BB-AABB	miR170	20.7861	26.1144	0.329226	0.014069
						BB-AABB	miR171b-3p	23.0627	31.4189	0.446071	0.000348
						BB-AABB	miR171b-5p	26.824	55.9012	1.05936	2.07e-24	**
						BB-AABB	miR172a	964.673	474.242	-1.02442	0	**
						BB-AABB	miR172e-3p	949.826	468.019	-1.0211	0	**
						BB-AABB	miR1852	57.7062	114.659	0.990546	1.9e-43
						BB-AABB	miR1854-5p	108.979	83.6477	-0.38165	8.34e-09
						BB-AABB	miR1858a	2.1776	7.1407	1.71333	1.63e-07	**
						BB-AABB	miR1862f	0.01	29.8888	11.5454	7.24e-91	**
						BB-AABB	miR1863	8.5124	1.1221	-2.92336	2.52e-15	**
						BB-AABB	miR1870-5p	2.1776	15.3014	2.81285	1.04e-25	**
						BB-AABB	miR1873	2.1776	3.7743	0.79347	0.039339
						BB-AABB	miR1879	3.1674	50.4947	3.99476	4.08e-111	**
						BB-AABB	miR1885a	1.3857	100.173	6.17574	6.2e-276	**
						BB-AABB	miR1886.1	10.492	20.8099	0.98798	4.44e-09
						BB-AABB	miR1887	108.781	31.2149	-1.80111	4.38e-100	**
						BB-AABB	miR2087-5p	0.01	4.6924	8.87418	6.96e-15	**
						BB-AABB	miR2097-5p	2.7715	1.3261	-1.06348	0.0252	*
						BB-AABB	miR2105	359.6	101.091	-1.83073	0	**
						BB-AABB	miR2199	1176.69	665.101	-0.82309	4.54149204922314e-313
						BB-AABB	miR2604	7.1267	7.8547	0.140322	0.553263
						BB-AABB	miR2610a	55.9245	28.3586	-0.97969	1.37e-21
						BB-AABB	miR2616	1.8806	1.3261	-0.504	0.338237
						BB-AABB	miR2617a	677.528	256.86	-1.3993	0	**
						BB-AABB	miR2619b-5p	0.5939	1.6322	1.45853	0.028972	*
						BB-AABB	miR2624a	0.2969	78.2412	8.04181	1.11e-229	**
						BB-AABB	miR2629h	0.3959	1.8362	2.21352	0.002055	**
						BB-AABB	miR2643a	0.099	7.2427	6.19296	5.33e-21	**
						BB-AABB	miR2661	0.099	5.5085	5.79809	6.96e-16	**
						BB-AABB	miR2670e	0.9898	147.506	7.21942	0	**
						BB-AABB	miR2674	1.1878	0.306	-1.95669	0.024853	*
						BB-AABB	miR2678	0.5939	36.3154	5.93422	1.6e-99	**
						BB-AABB	miR2864.2	0.198	1.0201	2.36514	0.019489	*
						BB-AABB	miR2911	1044.95	571.049	-0.87174	1.15e-306
						BB-AABB	miR2916	876.58	324.9	-1.43189	0	**
						BB-AABB	miR2936	1.2868	2.3462	0.866538	0.081494
						BB-AABB	miR319	329.608	264.408	-0.31798	3.07e-17
						BB-AABB	miR3437-5p	0.099	1.2241	3.62815	0.001523	**
						BB-AABB	miR3511-3p	1.0888	2.7543	1.33895	0.007193	**
						BB-AABB	miR3515	0.01	1.4281	7.15795	4.86e-05	**
						BB-AABB	miR3630-5p	5.147	5.7125	0.15039	0.588837
						BB-AABB	miR3708	1.8806	1.4281	-0.3971	0.442176
						BB-AABB	miR390a	82.6495	156.38	0.919982	5.13e-52
						BB-AABB	miR390a-3p	1.5837	3.7743	1.25291	0.002691	**
						BB-AABB	miR391	2022.49	514.842	-1.97393	0	**
						BB-AABB	miR391-3p	21.7759	11.221	-0.95653	5.51e-09
						BB-AABB	miR393b-3p	9.7002	17.0356	0.812466	6.85e-06
						BB-AABB	miR393b-5p	34.1486	14.4853	-1.23724	2.23e-19	**
						BB-AABB	miR3946	3.4644	1.5301	-1.17898	0.00639	**
						BB-AABB	miR394a	4.4542	27.7466	2.63907	1.79e-42	**
						BB-AABB	miR395a	17.6187	8.5688	-1.03994	1.94e-08	**
						BB-AABB	miR396b	176.88	166.989	-0.08301	0.092603
						BB-AABB	miR396b-3p	119.867	338.161	1.49628	4.65e-237	**
						BB-AABB	miR397a	90.9639	332.347	1.86932	2.34226641380418e-319	**
						BB-AABB	miR398c-5p	41.8691	64.3679	0.620455	4.77e-12
						BB-AABB	miR399f	1356.84	620.421	-1.12893	0	**
						BB-AABB	miR400	18.7075	15.1994	-0.2996	0.057794
						BB-AABB	miR401	425.521	338.569	-0.32978	3.09e-23
						BB-AABB	miR402	0.01	4.9985	8.96535	8.32e-16	**
						BB-AABB	miR402-3p	0.8908	1.9382	1.12154	0.051003
						BB-AABB	miR403	385.434	132.714	-1.53816	1.18e-279	**
						BB-AABB	miR408-3p	1955.18	430.072	-2.18465	0	**
						BB-AABB	miR408-5p	30841.7	37051.6	0.264651	0
						BB-AABB	miR414	10.789	17.1376	0.667604	0.000144
						BB-AABB	miR415	8.1165	21.218	1.38636	8.42e-15	**
						BB-AABB	miR4235	7.6216	7.6507	0.005498	0.980013
						BB-AABB	miR4343a	10.2941	10.609	0.043471	0.827375
						BB-AABB	miR435	36.1282	1.7342	-4.38078	3.16e-84	**
						BB-AABB	miR4378a	0.01	1.3261	7.05105	9.87e-05	**
						BB-AABB	miR4401b	2.2766	4.1824	0.87745	0.018005
						BB-AABB	miR4403	0.01	4.0804	8.67257	4.88e-13	**
						BB-AABB	miR4414b	3054.67	1588.18	-0.94364	0
						BB-AABB	miR482b-5p	388.403	342.752	-0.18039	1e-07
						BB-AABB	miR4993	765.819	227.073	-1.75385	0	**
						BB-AABB	miR4995	56.0235	22.034	-1.3463	7.29e-35	**
						BB-AABB	miR5014b	2.4745	0.01	-7.95099	4.4e-08	**
						BB-AABB	miR5020a	6.0379	0.6121	-3.30221	1.89e-12	**
						BB-AABB	miR5021	3.3654	22.8501	2.76335	5.47e-37	**
						BB-AABB	miR5025	2.0786	1.2241	-0.76389	0.14408
						BB-AABB	miR5029	1.3857	1.0201	-0.4419	0.469696
						BB-AABB	miR5049b	49.7877	54.371	0.127048	0.156523
						BB-AABB	miR5054	550.931	293.379	-0.9091	1.78e-174
						BB-AABB	miR5059	236.566	91.4004	-1.37197	1.29e-145	**
						BB-AABB	miR5066	209.247	130.776	-0.67811	2.22e-41
						BB-AABB	miR5072	17.4207	6.7326	-1.37157	3.56e-12	**
						BB-AABB	miR5077	362.668	220.646	-0.71691	1.86e-77
						BB-AABB	miR5083	0.9898	1.0201	0.043502	0.944299
						BB-AABB	miR5084	2.4745	0.6121	-2.0153	0.000726	**
						BB-AABB	miR5139	66.7135	81.4035	0.287112	0.000139
						BB-AABB	miR5150-3p	182.918	91.6045	-0.9977	8.05e-69
						BB-AABB	miR5151	30.2883	1.2241	-4.62897	3.01e-73	**
						BB-AABB	miR5152-3p	1.7817	1.4281	-0.31916	0.543029
						BB-AABB	miR5153	18.7075	11.5271	-0.69859	3.67e-05
						BB-AABB	miR5161	34.0496	56.8192	0.738741	3.57e-14
						BB-AABB	miR5163	5.0481	3.4683	-0.54151	0.089554
						BB-AABB	miR5169	1.3857	9.8949	2.83607	2.98e-17	**
						BB-AABB	miR5175a	25.5372	57.8393	1.17945	1.16e-29	**
						BB-AABB	miR5176-3p	0.099	1.5301	3.95005	0.000218	**
						BB-AABB	miR5177	0.01	1.6322	7.35067	1.18e-05	**
						BB-AABB	miR5198	8.5124	1.1221	-2.92336	2.52e-15	**
						BB-AABB	miR5199	37.7119	57.7373	0.614484	8.59e-11
						BB-AABB	miR5205b	7.6216	6.0186	-0.34067	0.172965
						BB-AABB	miR5206b	7.4236	3.0603	-1.27845	1.83e-05	**
						BB-AABB	miR5208d	2.6725	1.9382	-0.46347	0.287305
						BB-AABB	miR5221	2.2766	4.6924	1.04344	0.003771	**
						BB-AABB	miR5224b	12.2737	0.306	-5.32589	1.27e-32	**
						BB-AABB	miR5231	3.1674	1.7342	-0.86903	0.042578
						BB-AABB	miR5234	0.6929	3.3663	2.28044	1.67e-05	**
						BB-AABB	miR5238	1.8806	47.0263	4.6442	2.09e-114	**
						BB-AABB	miR5239	0.01	5.4065	9.07855	4.89e-17	**
						BB-AABB	miR5242	23.5576	23.9722	0.02517	0.848987
						BB-AABB	miR5246	8.0175	50.3927	2.65199	3.24e-76	**
						BB-AABB	miR5254	5.6419	2.9583	-0.93141	0.003899
						BB-AABB	miR5257	0.01	209.221	14.3527	0	**
						BB-AABB	miR5261	0.198	1.7342	3.1307	0.000315	**
						BB-AABB	miR5263	0.4949	2.4482	2.30651	0.000238	**
						BB-AABB	miR5266	7.1267	3.0603	-1.21956	5.23e-05	**
						BB-AABB	miR5281b	15.6391	12.1391	-0.3655	0.036506
						BB-AABB	miR528-5p	30.8822	10.915	-1.50046	3.52e-23	**
						BB-AABB	miR5291a	248.344	19.7898	-3.64951	0	**
						BB-AABB	miR5293	1.7817	1.5301	-0.21963	0.670776
						BB-AABB	miR529b	2.0786	4.7944	1.20574	0.001005	**
						BB-AABB	miR535d	1.3857	0.9181	-0.59389	0.344007
						BB-AABB	miR5368	161.835	71.2026	-1.18452	4.1e-80	**
						BB-AABB	miR5369	0.3959	1.0201	1.3655	0.105275
						BB-AABB	miR5377	0.198	44.4761	7.81139	1.84e-130	**
						BB-AABB	miR5485	2.1776	3.4683	0.67149	0.08785
						BB-AABB	miR5488	0.6929	1.4281	1.04338	0.116373
						BB-AABB	miR5490	358.115	612.975	0.775405	1.18e-148
						BB-AABB	miR5492	89.2813	21.0139	-2.08701	5.7e-100	**
						BB-AABB	miR5501	1.2868	0.51	-1.33522	0.073504
						BB-AABB	miR5504	1102.06	419.565	-1.39324	0	**
						BB-AABB	miR5534b	1.7817	3.3663	0.917909	0.027811
						BB-AABB	miR5542	19.4004	14.0773	-0.46272	0.003721
						BB-AABB	miR5561-5p	11.2839	3.9784	-1.50401	2.12e-09	**
						BB-AABB	miR5565e	9.7002	2.5502	-1.9274	3.94e-11	**
						BB-AABB	miR5568c-5p	0.6929	16.0155	4.53068	2.62e-39	**
						BB-AABB	miR5568e-3p	35.9303	24.2782	-0.56554	2.09e-06
						BB-AABB	miR5570	1.1878	0.204	-2.54165	0.008739	**
						BB-AABB	miR5634	1.9796	7.4467	1.91139	8.01e-09	**
						BB-AABB	miR5641	0.4949	3.4683	2.80902	8.72e-07	**
						BB-AABB	miR5650	1.2868	160.155	6.95953	0	**
						BB-AABB	miR5654-3p	1.5837	2.2442	0.502902	0.291395
						BB-AABB	miR5654a	418.889	229.725	-0.86666	5.97e-123
						BB-AABB	miR5656	3.0684	5.9165	0.947257	0.002633
						BB-AABB	miR5658	6.8297	28.9707	2.0847	9.65e-34	**
						BB-AABB	miR5662	1.0888	13.6693	3.65013	4.04e-29	**
						BB-AABB	miR5671	511.041	222.177	-1.20173	1.69e-254	**
						BB-AABB	miR5672	6.3348	5.1005	-0.31266	0.252427
						BB-AABB	miR5712	0.2969	2.5502	3.10256	1.07e-05	**
						BB-AABB	miR5713	0.4949	11.4251	4.52893	2.13e-28	**
						BB-AABB	miR5716	2.0786	5.7125	1.45851	3.16e-05	**
						BB-AABB	miR5718	1.2868	1.5301	0.249838	0.651104
						BB-AABB	miR5719	3.1674	6.9366	1.13093	0.000164	**
						BB-AABB	miR5720	0.3959	2.4482	2.62851	7.5e-05	**
						BB-AABB	miR5721	92.7456	389.778	2.0713	0	**
						BB-AABB	miR5725	0.01	70.4885	12.7832	2.67e-213	**
						BB-AABB	miR5741a	0.198	23.8702	6.91357	7.43e-69	**
						BB-AABB	miR5748	9.3043	0.306	-4.92629	3.92e-24	**
						BB-AABB	miR5750	3.4644	3.4683	0.001623	0.99432
						BB-AABB	miR5769	3.2664	2.3462	-0.47738	0.225498
						BB-AABB	miR5774a	12.9666	4.4884	-1.53053	7.73e-11	**
						BB-AABB	miR5786	0.7919	1.0201	0.36532	0.60057
						BB-AABB	miR5813	428.392	255.228	-0.74715	7.97e-98
						BB-AABB	miR5835	0.01	15.0974	10.5601	2.92e-46	**
						BB-AABB	miR6028	7.4236	9.4869	0.353818	0.113826
						BB-AABB	miR6029	0.01	68.1423	12.7343	3.17e-206	**
						BB-AABB	miR6030	125.805	58.6554	-1.10086	6.15e-56	**
						BB-AABB	miR6031	220.828	296.235	0.423824	1.04e-25
						BB-AABB	miR6035	228.845	266.449	0.219486	9.65e-08
						BB-AABB	miR6145e	30.1893	23.2581	-0.3763	0.002792
						BB-AABB	miR6170	71.3656	5.1005	-3.80652	3.09e-149	**
						BB-AABB	miR6173	107.296	31.6229	-1.76255	6.99e-96	**
						BB-AABB	miR6180	12.7686	17.2396	0.433126	0.009981
						BB-AABB	miR6196	29.7934	0.408	-6.19028	4.79e-82	**
						BB-AABB	miR6235-5p	0.198	1.3261	2.74362	0.00347	**
						BB-AABB	miR6300	1590.83	572.783	-1.47372	0	**
						BB-AABB	miR6426a	78.7892	85.9939	0.126236	0.076593
						BB-AABB	miR6439a	1.0888	0.9181	-0.24602	0.715032
						BB-AABB	miR6441	1844.42	1163.42	-0.6648	0
						BB-AABB	miR6450b	0.01	4.1824	8.70819	2.4e-13	**
						BB-AABB	miR6451	3.5633	3.7743	0.082995	0.80556
						BB-AABB	miR6452	0.2969	1.2241	2.04367	0.018142	*
						BB-AABB	miR6459-3p	1.7817	0.408	-2.12661	0.003272	**
						BB-AABB	miR6474	1.3857	0.408	-1.76397	0.022814	*
						BB-AABB	miR6476	134.219	55.0851	-1.28485	1.34e-75	**
						BB-AABB	miR6477	20.7861	45.8022	1.1398	1.22e-22	**
						BB-AABB	miR6478	32.9608	11.119	-1.56772	3.63e-26	**
						BB-AABB	miR6483	1.9796	2.2442	0.180992	0.686359
						BB-AABB	miR774b-5p	0.2969	11.8331	5.31671	7.67e-32	**
						BB-AABB	miR780.1	0.198	32.643	7.36513	4.83e-95	**
						BB-AABB	miR812f	31.4761	39.3756	0.323045	0.00305
						BB-AABB	miR824	4.8501	4.4884	-0.11181	0.712164
						BB-AABB	miR825-5p	12.8676	48.3525	1.90985	2.19e-49	**
						BB-AABB	miR827a	1.3857	1.0201	-0.4419	0.469696
						BB-AABB	miR829.1	0.6929	1.4281	1.04338	0.116373
						BB-AABB	miR834	1.1878	38.2535	5.00923	2.66e-97	**
						BB-AABB	miR837-3p	15.3421	127.716	3.05737	6.05e-221	**
						BB-AABB	miR838-5p	6.8297	20.8099	1.60738	9.59e-18	**
						BB-AABB	miR839-3p	11.7788	6.6306	-0.82898	0.000148
						BB-AABB	miR845a	2.7715	5.5085	0.990993	0.002598
						BB-AABB	miR845a-3p	16.9258	22.5441	0.413526	0.004749
						BB-AABB	miR847-5p	10.1951	5.4065	-0.91511	0.000125
						BB-AABB	miR854a	9.6012	2.1422	-2.16412	1.4e-12	**
						BB-AABB	miR855	1.4847	0.102	-3.86353	0.000344	**
						BB-AABB	miR857	0.198	26.0124	7.03756	3.05e-75	**
						BB-AABB	miR858a	0.4949	11.7311	4.56706	2.89e-29	**
						BB-AABB	miR860	0.2969	2.2442	2.91815	6.46e-05	**
						BB-AABB	miR860-3p	5.147	2.7543	-0.90205	0.007326
						BB-AABB	miR863-3p	6.7307	1.7342	-1.95649	2.95e-08	**
						BB-AABB	miR869.1	40.1865	288.075	2.84166	0	**
						BB-AABB	miR894	1627.06	706.517	-1.20347	0	**
						BB-AABB	miR902a-3p	0.01	166.989	14.0275	0	**
						BB-AABB	miR902b-5p	0.01	25.5024	11.3164	1.22e-77	**
						BB-AABB	miR952b	124.123	63.8579	-0.95883	2.3e-44

## Sheet: Sheet4
					Know miRNAs espression levels between parent and allodiploid
						pair wise	miR-name	AA-std	AB-std	fold-cAAange(log2 AB/AA)	p-value	sig-label
						AA-AB	miR1023a-3p	80.3081	109.74	0.450479	4.03e-12
						AA-AB	miR1026a	0.6653	1.0461	0.652944	0.358598
						AA-AB	miR1045	290.725	161.282	-0.85007	5.74e-88
						AA-AB	miR1063a	9.599	9.3194	-0.04265	0.835356
						AA-AB	miR1077-5p	1668.32	1365.86	-0.28858	4.69e-71
						AA-AB	miR1088-5p	1.5206	2.0921	0.460311	0.335846
						AA-AB	miR1112-3p	4.752	5.1352	0.111886	0.694211
						AA-AB	miR1118	1.9008	2.5676	0.433814	0.311338
						AA-AB	miR1134	4.6569	4.6597	0.000867	0.997634
						AA-AB	miR1140	23.4747	16.1663	-0.53812	0.000163
						AA-AB	miR1144a.2	590.383	729.004	0.304274	3.03e-35
						AA-AB	miR1146	16.2517	21.6818	0.415894	0.004234
						AA-AB	miR1160.2	167.649	64.1896	-1.38503	2.19e-111	**
						AA-AB	miR1168.1	1.3305	2.0921	0.652983	0.187135
						AA-AB	miR1172.1	1.9958	1.3313	-0.58413	0.243708
						AA-AB	miR1211-5p	2.471	3.7087	0.585819	0.108325
						AA-AB	miR1212	8.5535	6.1812	-0.46863	0.045379
						AA-AB	miR1310	293.766	270.928	-0.11676	0.001826
						AA-AB	miR1320-5p	2.1859	2.1872	0.000858	0.998365
						AA-AB	miR1432	11.0245	15.0251	0.446661	0.011028
						AA-AB	miR1436	2.1859	4.5646	1.06226	0.002919	**
						AA-AB	miR1439	52.5567	71.8924	0.451965	1.8e-08
						AA-AB	miR1440b	114.807	104.32	-0.1382	0.021586
						AA-AB	miR1511	15.1112	20.4456	0.436172	0.003704
						AA-AB	miR1520d	2303.09	2345.54	0.02635	0.043451
						AA-AB	miR1533	1.9008	0.951	-0.99909	0.071014
						AA-AB	miR1535a	1.7107	1.1411	-0.58416	0.281785
						AA-AB	miR156a	79231.9	41898.3	-0.91919	0
						AA-AB	miR156a-3p	13.5906	24.9151	0.874411	2.61e-09
						AA-AB	miR157a	23818.7	33772.8	0.503765	0
						AA-AB	miR157a-3p	2.471	9.9851	2.01468	1.14e-12	**
						AA-AB	miR158a	9156.65	5102.84	-0.84352	0
						AA-AB	miR158b-3p	9025.87	5020.67	-0.84619	0
						AA-AB	miR159a	102.167	156.908	0.618987	1.76e-28
						AA-AB	miR160a	10.1692	31.2865	1.62133	1.49e-27	**
						AA-AB	miR160b-3p	62.5358	50.2105	-0.31669	0.000166
						AA-AB	miR161	10.2642	8.2733	-0.31109	0.134489
						AA-AB	miR162-3p	210.797	238.88	0.180435	1.74e-05
						AA-AB	miR162a	220.396	250.482	0.18461	6.87e-06
						AA-AB	miR164a	4502.77	3870.87	-0.21815	3.4e-111
						AA-AB	miR165a	606.825	614.889	0.019045	0.454339
						AA-AB	miR165a-3p	533.36	539.003	0.015183	0.576282
						AA-AB	miR166a	14435.4	17845.8	0.305977	0
						AA-AB	miR166g-3p	43.0527	113.639	1.40029	2.36e-77	**
						AA-AB	miR167a	12183.3	18542.5	0.605937	0
						AA-AB	miR167a-3p	25.1854	22.6328	-0.15417	0.231662
						AA-AB	miR168a	9064.27	7921.38	-0.19444	4.64e-178
						AA-AB	miR168a-3p	46.094	21.4916	-1.10081	1.02e-22	**
						AA-AB	miR169i	144.745	63.0485	-1.19898	1.96e-77	**
						AA-AB	miR169r-3p	567.479	577.136	0.024344	0.354595
						AA-AB	miR170	17.012	14.5496	-0.22557	0.155686
						AA-AB	miR171b-3p	35.3546	35.8511	0.020119	0.848761
						AA-AB	miR171b-5p	19.0078	26.817	0.496556	0.00018
						AA-AB	miR172a	384.433	331.884	-0.21205	1.89e-10
						AA-AB	miR172e-3p	377.971	327.795	-0.20548	8.92e-10
						AA-AB	miR1852	102.167	104.415	0.0314	0.61206
						AA-AB	miR1854-5p	60.73	52.8732	-0.19987	0.016824
						AA-AB	miR1858a	14.0658	12.5526	-0.16421	0.342383
						AA-AB	miR1862f	67.3828	18.3535	-1.87633	4.63e-70	**
						AA-AB	miR1873	1.7107	3.8038	1.15285	0.003766	**
						AA-AB	miR1879	34.3091	48.4037	0.496526	4.77e-07
						AA-AB	miR1885a	407.908	215.202	-0.92256	1.39e-140
						AA-AB	miR1886.1	16.6319	11.3164	-0.55554	0.001097
						AA-AB	miR1887	1.8057	5.8959	1.70715	1.13e-06	**
						AA-AB	miR2087-5p	9.694	17.7829	0.875327	4.86e-07
						AA-AB	miR2105	74.8909	69.9904	-0.09763	0.186826
						AA-AB	miR2199	1212.98	1288.74	0.087396	9e-07
						AA-AB	miR2592ap	1.4256	4.2793	1.58581	8.75e-05	**
						AA-AB	miR2600b	1.0454	0.7608	-0.45847	0.504302
						AA-AB	miR2617a	588.007	532.916	-0.14193	9.42e-08
						AA-AB	miR2619b-5p	1.4256	0.951	-0.58405	0.327693
						AA-AB	miR2624a	268.866	151.012	-0.83222	1.16e-78
						AA-AB	miR2629AA	3.6115	1.2362	-1.54669	0.000413	**
						AA-AB	miR2643a	9.5039	11.887	0.322793	0.095211
						AA-AB	miR2661	9.3138	6.7518	-0.4641	0.038425
						AA-AB	miR2670e	341.951	87.393	-1.9682	0	**
						AA-AB	miR2678	64.4366	59.7201	-0.10966	0.169951
						AA-AB	miR2864.2	2.376	2.2823	-0.05805	0.889394
						AA-AB	miR2911	3852.98	3949.04	0.035526	0.00042
						AA-AB	miR2916	906.104	605.189	-0.58229	5.49e-140
						AA-AB	miR2936	1.0454	0.6657	-0.65111	0.35997
						AA-AB	miR319	277.99	332.264	0.257301	1.01e-12
						AA-AB	miR3437-5p	2.5661	1.6166	-0.66661	0.135679
						AA-AB	miR3515	3.3264	1.6166	-1.041	0.012737	*
						AA-AB	miR3630-5p	4.2768	2.4725	-0.79056	0.024621
						AA-AB	miR3708	0.5702	2.0921	1.87541	0.002304	**
						AA-AB	miR390a	70.424	60.576	-0.21732	0.005259
						AA-AB	miR390a-3p	0.9504	1.4264	0.585772	0.326187
						AA-AB	miR391	174.587	182.584	0.064613	0.170003
						AA-AB	miR391-3p	3.8016	3.1382	-0.27667	0.417457
						AA-AB	miR393b-3p	3.2313	4.5646	0.498374	0.123193
						AA-AB	miR393b-5p	3.7065	7.5126	1.01926	0.000213	**
						AA-AB	miR3946	4.3718	7.1322	0.70612	0.008301
						AA-AB	miR394a	4.6569	11.887	1.35194	5.12e-09	**
						AA-AB	miR395a	12.3551	29.1944	1.24059	9.14e-18	**
						AA-AB	miR396b	50.1807	57.2476	0.190083	0.027035
						AA-AB	miR396b-3p	54.4575	77.503	0.509121	7e-11
						AA-AB	miR397a	1337.58	837.983	-0.67463	9.35e-267
						AA-AB	miR398c-5p	50.941	53.2536	0.064052	0.462681
						AA-AB	miR399f	1143.61	1070.97	-0.09468	5.54e-07
						AA-AB	miR400	14.446	12.5526	-0.20268	0.238074
						AA-AB	miR401	384.909	564.298	0.551941	5.31e-80
						AA-AB	miR402	1.8057	1.3313	-0.43972	0.392493
						AA-AB	miR402-3p	2.2809	6.8469	1.58585	6.31e-07	**
						AA-AB	miR403	115.282	59.2446	-0.96042	8.94e-44
						AA-AB	miR408-3p	367.612	412.05	0.164636	2.43e-07
						AA-AB	miR408-5p	68381.4	59475.6	-0.20131	0
						AA-AB	miR415	19.1979	21.9671	0.194396	0.161966
						AA-AB	miR4343a	13.4005	14.4545	0.109232	0.517938
						AA-AB	miR437	2.6611	1.6166	-0.71906	0.104235
						AA-AB	miR4378a	5.7974	5.8959	0.024306	0.925856
						AA-AB	miR4403	11.7849	15.6908	0.412979	0.015692
						AA-AB	miR4414b	2954.77	2334.89	-0.33969	1.43e-168
						AA-AB	miR4993	640.089	636.095	-0.00903	0.716936
						AA-AB	miR4995	46.7593	43.6489	-0.09931	0.288974
						AA-AB	miR5021	28.7969	14.7398	-0.9662	3.34e-12
						AA-AB	miR5049b	32.0282	41.1764	0.362475	0.000521
						AA-AB	miR5054	396.028	369.352	-0.10061	0.001763
						AA-AB	miR5059	92.188	156.147	0.760256	5.5e-40
						AA-AB	miR5066	42.1024	48.1184	0.192686	0.040002
						AA-AB	miR5072	8.4585	7.8929	-0.09985	0.651212
						AA-AB	miR5077	411.425	478.236	0.217096	3.65e-13
						AA-AB	miR5083	2.1859	1.0461	-1.06321	0.041133	*
						AA-AB	miR5139	45.3337	69.7052	0.620682	1.42e-13
						AA-AB	miR5150-3p	2.5661	4.6597	0.86066	0.011587
						AA-AB	miR5151	0.9504	1.3313	0.486229	0.423488
						AA-AB	miR5152-3p	1.7107	1.997	0.223248	0.63448
						AA-AB	miR5153	7.6031	15.0251	0.982715	3.49e-07
						AA-AB	miR5161	40.2016	49.9253	0.312518	0.00089
						AA-AB	miR5163	3.6115	3.7087	0.038315	0.907858
						AA-AB	miR5169	5.0371	24.5347	2.28416	9.44e-34	**
						AA-AB	miR5175a	99.7911	101.087	0.01861	0.766922
						AA-AB	miR5176-3p	1.9958	1.5215	-0.39147	0.418751
						AA-AB	miR5177	2.471	5.0401	1.02836	0.002304	**
						AA-AB	miR5199	26.0407	37.3726	0.521213	3.77e-06
						AA-AB	miR5205b	3.4214	4.0891	0.257197	0.432477
						AA-AB	miR5206b	6.0825	7.6077	0.322796	0.182568
						AA-AB	miR5208d	8.9337	45.8361	2.35915	4.79e-64	**
						AA-AB	miR5217	1.3305	1.7117	0.363461	0.485774
						AA-AB	miR5221	5.6073	11.0311	0.976199	1.44e-05
						AA-AB	miR5227	0.4752	1.5215	1.67889	0.016837	*
						AA-AB	miR5234	4.2768	7.6077	0.830929	0.00169
						AA-AB	miR5238	57.4037	55.8212	-0.04033	0.629736
						AA-AB	miR5239	5.2272	4.8499	-0.10808	0.701459
						AA-AB	miR5246	154.819	67.7081	-1.19318	4.47e-82	**
						AA-AB	miR5254	5.6073	5.2303	-0.10041	0.711702
						AA-AB	miR5257	77.552	187.434	1.27314	2.05e-109	**
						AA-AB	miR5261	2.471	3.8989	0.657972	0.067749
						AA-AB	miR5263	14.446	23.2985	0.689567	2.76e-06
						AA-AB	miR5266	6.4627	7.0371	0.122844	0.613499
						AA-AB	miR528-5p	175.347	13.6938	-3.67862	0	**
						AA-AB	miR5293	1.1405	2.3774	1.05972	0.0334	*
						AA-AB	miR529b	1.3305	1.997	0.585866	0.242263
						AA-AB	miR5368	133.34	160.522	0.267658	2.67e-07
						AA-AB	miR5369	1.4256	1.8068	0.341868	0.498436
						AA-AB	miR5376	1.3305	1.2362	-0.10606	0.851798
						AA-AB	miR5377	69.0935	22.2524	-1.63459	1.6e-59	**
						AA-AB	miR5485	5.5123	9.0341	0.712726	0.002716
						AA-AB	miR5488	4.0867	3.3284	-0.29611	0.369599
						AA-AB	miR5490	590.859	742.602	0.329777	1.76e-41
						AA-AB	miR5504	848.89	827.523	-0.03678	0.09055
						AA-AB	miR5522	0.5702	1.0461	0.875481	0.23738
						AA-AB	miR5523	1.0454	0.4755	-1.13654	0.1438
						AA-AB	miR5534b	1.0454	0.951	-0.13654	0.832912
						AA-AB	miR5542	7.8883	11.2213	0.508454	0.013436
						AA-AB	miR5568c-5p	15.9666	21.7769	0.447741	0.002148
						AA-AB	miR5568e-3p	10.6444	32.0473	1.59011	1.9e-27	**
						AA-AB	miR5634	12.8303	18.2584	0.509005	0.001578
						AA-AB	miR5641	2.0909	2.4725	0.241846	0.566756
						AA-AB	miR5650	305.361	307.92	0.01204	0.737536
						AA-AB	miR5654a	208.611	244.206	0.227282	5.72e-08
						AA-AB	miR5656	7.4131	6.8469	-0.11463	0.628098
						AA-AB	miR5658	49.4204	28.3385	-0.80234	6.35e-15
						AA-AB	miR5662	19.1979	20.2554	0.077358	0.58554
						AA-AB	miR5671	412.47	386.945	-0.09216	0.003411
						AA-AB	miR5672	9.0287	8.2733	-0.12606	0.557088
						AA-AB	miR5711	0.01	1.0461	6.70888	0.000487	**
						AA-AB	miR5712	1.9008	2.948	0.63313	0.125816
						AA-AB	miR5713	9.2188	3.0431	-1.59904	5.72e-09	**
						AA-AB	miR5716	3.2313	0.2853	-3.50156	6.74e-08	**
						AA-AB	miR5718	5.8924	452.085	6.26159	0	**
						AA-AB	miR5719	10.7394	5.8008	-0.88859	7.66e-05
						AA-AB	miR5720	4.752	6.1812	0.379352	0.162457
						AA-AB	miR5721	785.404	1602.65	1.02895	0	**
						AA-AB	miR5725	63.5812	13.7889	-2.20509	2.64e-81	**
						AA-AB	miR5741a	41.152	31.8571	-0.36935	0.000415
						AA-AB	miR5769	0.6653	1.3313	1.00076	0.133438
						AA-AB	miR5774a	1.9958	2.948	0.562769	0.168307
						AA-AB	miR5813	535.736	522.741	-0.03543	0.195195
						AA-AB	miR5835	25.2804	36.2315	0.519225	5.72e-06
						AA-AB	miR6029	111.956	74.1747	-0.59394	2.06e-19
						AA-AB	miR6030	20.4334	11.3164	-0.85251	1.33e-07
						AA-AB	miR6031	229.044	239.641	0.065249	0.112422
						AA-AB	miR6034	1.5206	1.9019	0.322801	0.510207
						AA-AB	miR6035	216.689	308.205	0.508263	1.45e-38
						AA-AB	miR6154a	2.0909	1.7117	-0.28869	0.533967
						AA-AB	miR6170	1.8057	2.6627	0.560332	0.192706
						AA-AB	miR6173	82.9692	73.509	-0.17465	0.014181
						AA-AB	miR6180	11.7849	18.7339	0.668712	4.31e-05
						AA-AB	miR6196	1.3305	0.4755	-1.48445	0.041522	*
						AA-AB	miR6235-5p	1.2355	1.8068	0.548342	0.295414
						AA-AB	miR6300	1891.47	1448.78	-0.38467	1.28e-136
						AA-AB	miR6426a	151.778	139.03	-0.12656	0.015336
						AA-AB	miR6441	1710.42	1649.24	-0.05255	0.000619
						AA-AB	miR6450b	23.1896	7.0371	-1.72043	1.63e-22	**
						AA-AB	miR6451	1.3305	1.1411	-0.22154	0.702264
						AA-AB	miR6476	1.1405	2.2823	1.00082	0.046831	*
						AA-AB	miR6477	36.1149	47.3577	0.391005	6.48e-05
						AA-AB	miR6478	26.801	24.0592	-0.1557	0.212825
						AA-AB	miR6483	3.1363	4.2793	0.448311	0.175765
						AA-AB	miR774b-5p	27.3713	16.5467	-0.72612	1.05e-07
						AA-AB	miR780.1	34.5943	53.9193	0.640267	2.31e-11
						AA-AB	miR812f	29.6522	32.4276	0.129083	0.253605
						AA-AB	miR824	4.847	5.2303	0.109802	0.696894
						AA-AB	miR824-3p	0.9504	1.1411	0.263818	0.676585
						AA-AB	miR825-5p	45.0486	25.3906	-0.82719	2.16e-14
						AA-AB	miR834	53.9823	76.8373	0.50932	8.32e-11
						AA-AB	miR838-5p	6.4627	8.5586	0.405238	0.08006
						AA-AB	miR839-3p	4.6569	3.6136	-0.36593	0.241915
						AA-AB	miR845a	2.9462	3.3284	0.175973	0.623678
						AA-AB	miR845a-3p	0.5702	1.2362	1.11637	0.115011
						AA-AB	miR847-5p	0.9504	2.2823	1.26388	0.016595	*
						AA-AB	miR854a	0.6653	3.5185	2.40288	3.09e-06	**
						AA-AB	miR857	141.323	72.2727	-0.96748	6.69e-54
						AA-AB	miR858a	8.5535	12.0772	0.497699	0.011888
						AA-AB	miR860	3.0413	1.6166	-0.91173	0.033011
						AA-AB	miR863-3p	1.0454	1.4264	0.448324	0.441145
						AA-AB	miR869.1	433.759	408.056	-0.08813	0.004063
						AA-AB	miR894	1794.34	1664.17	-0.10865	7.01e-13
						AA-AB	miR902a-3p	114.617	72.0826	-0.6691	3.77e-24
						AA-AB	miR902b-5p	17.3922	10.0801	-0.78693	5.56e-06
						AA-AB	miR952b	132.96	126.382	-0.0732	0.185346

## Sheet: Sheet5
						Know miRNAs espression levels between parent and allodiploid
							pair wise	miR-name	BB-std	AB-std	fold-change(log2 AB/BB)	p-value	sig-label
							BB-AB	miR1023a-3p	1.1878	109.74	6.52966	8.74999064912106e-314	**
							BB-AB	miR1026a	1.6827	1.0461	-0.68576	0.221243
							BB-AB	miR1045	10.0961	161.282	3.99772	0	**
							BB-AB	miR1063a	0.3959	9.3194	4.55703	5.97e-24	**
							BB-AB	miR1077-5p	1457.11	1365.86	-0.0933	3.5e-08
							BB-AB	miR1088-5p	0.099	2.0921	4.40138	4.62e-06	**
							BB-AB	miR1112-3p	5.345	5.1352	-0.05777	0.834033
							BB-AB	miR1114	5.9389	0.01	-9.21405	2.53e-19	**
							BB-AB	miR1118	3.1674	2.5676	-0.30288	0.423344
							BB-AB	miR1120	53.7469	0.4755	-6.82059	8.22e-159	**
							BB-AB	miR1134	0.01	4.6597	8.86409	4.79e-15	**
							BB-AB	miR1140	0.01	16.1663	10.6588	1.98e-50	**
							BB-AB	miR1144a.2	660.206	729.004	0.143009	3.12e-09
							BB-AB	miR1146	13.3625	21.6818	0.698295	6.17e-06
							BB-AB	miR1160.2	0.2969	64.1896	7.75622	2.59e-191	**
							BB-AB	miR1168.1	0.099	2.0921	4.40138	4.62e-06	**
							BB-AB	miR1172.1	0.01	1.3313	7.05669	8.22e-05	**
							BB-AB	miR1211-5p	0.2969	3.7087	3.64287	6.3e-09	**
							BB-AB	miR1212	565.283	6.1812	-6.51494	0	**
							BB-AB	miR1310	83.8373	270.928	1.69224	9.09e-234	**
							BB-AB	miR1320-5p	3.9593	2.1872	-0.85616	0.02174
							BB-AB	miR1432	2.7715	15.0251	2.43864	2.64e-22	**
							BB-AB	miR1436	42.2651	4.5646	-3.21091	1.2e-80	**
							BB-AB	miR1439	103.139	71.8924	-0.52067	2.85e-14
							BB-AB	miR1440b	8.1165	104.32	3.68401	6.6e-219	**
							BB-AB	miR1511	19.9943	20.4456	0.032202	0.821045
							BB-AB	miR1520d	2515.61	2345.54	-0.10099	4.78e-15
							BB-AB	miR1535a	0.099	1.1411	3.52685	0.002328	**
							BB-AB	miR156a	62579.6	41898.3	-0.5788	0
							BB-AB	miR156a-3p	32.3669	24.9151	-0.3775	0.001553
							BB-AB	miR157a	43920.2	33772.8	-0.37903	0
							BB-AB	miR157a-3p	60.5766	9.9851	-2.60091	1.39e-92	**
							BB-AB	miR158a	43.9478	5102.84	6.85937	0	**
							BB-AB	miR158b-3p	42.463	5020.67	6.88553	0	**
							BB-AB	miR159a	183.215	156.908	-0.22362	4.6e-06
							BB-AB	miR160a	73.8402	31.2865	-1.23887	1.06e-41	**
							BB-AB	miR160b-3p	8.3144	50.2105	2.5943	5.02e-76	**
							BB-AB	miR161	0.198	8.2733	5.38489	3.64e-23	**
							BB-AB	miR162-3p	184.106	238.88	0.375756	1.16e-17
							BB-AB	miR162a	194.301	250.482	0.366417	1.15e-17
							BB-AB	miR164a	4713.89	3870.87	-0.28426	5.83e-188
							BB-AB	miR164c-3p	1.5837	0.0951	-4.05771	0.000105	**
							BB-AB	miR165a	1760.29	614.889	-1.51741	0	**
							BB-AB	miR165a-3p	1565.69	539.003	-1.53843	0	**
							BB-AB	miR166a	16891.1	17845.8	0.079327	9.21e-61
							BB-AB	miR166g-3p	60.2797	113.639	0.914719	4.53e-39
							BB-AB	miR167a	24822.6	18542.5	-0.42081	0
							BB-AB	miR167a-3p	23.5576	22.6328	-0.05778	0.661712
							BB-AB	miR168a	10920.6	7921.38	-0.46323	0
							BB-AB	miR168a-3p	47.3131	21.4916	-1.13847	4.41e-24	**
							BB-AB	miR169i	179.552	63.0485	-1.50987	4.15e-133	**
							BB-AB	miR169r-3p	449.871	577.136	0.359401	2.8e-37
							BB-AB	miR170	20.7861	14.5496	-0.51464	0.000739
							BB-AB	miR171b-3p	23.0627	35.8511	0.636456	8.34e-08
							BB-AB	miR171b-5p	26.824	26.817	-0.00038	0.996657
							BB-AB	miR172a	964.673	331.884	-1.53936	0	**
							BB-AB	miR172e-3p	949.826	327.795	-1.53487	0	**
							BB-AB	miR1852	57.7062	104.415	0.855532	2.32e-32
							BB-AB	miR1854-5p	108.979	52.8732	-1.04344	1.7e-46	**
							BB-AB	miR1858a	2.1776	12.5526	2.52718	1.35e-19	**
							BB-AB	miR1862f	0.01	18.3535	10.8418	3.73e-57	**
							BB-AB	miR1863	8.5124	0.5706	-3.89901	3.19e-20	**
							BB-AB	miR1870-5p	2.1776	0.01	-7.7666	1.5e-07	**
							BB-AB	miR1873	2.1776	3.8038	0.804702	0.033824
							BB-AB	miR1879	3.1674	48.4037	3.93375	8.79e-108	**
							BB-AB	miR1885a	1.3857	215.202	7.27893	0	**
							BB-AB	miR1886.1	10.492	11.3164	0.109125	0.573147
							BB-AB	miR1887	108.781	5.8959	-4.20557	1.68e-255	**
							BB-AB	miR2087-5p	0.01	17.7829	10.7963	2.12e-55	**
							BB-AB	miR2097-5p	2.7715	0.01	-8.11452	2.07e-09	**
							BB-AB	miR2105	359.6	69.9904	-2.36116	0	**
							BB-AB	miR2199	1176.69	1288.74	0.131222	4.36e-13
							BB-AB	miR2592ap	0.099	4.2793	5.4338	1.67e-12	**
							BB-AB	miR2604	7.1267	0.1902	-5.22765	3.58e-20	**
							BB-AB	miR2610a	55.9245	0.2853	-7.61486	3.6e-169	**
							BB-AB	miR2616	1.8806	0.4755	-1.98368	0.002973	**
							BB-AB	miR2617a	677.528	532.916	-0.34637	9.81e-41
							BB-AB	miR2624a	0.2969	151.012	8.99047	0	**
							BB-AB	miR2629h	0.3959	1.2362	1.6427	0.038046	*
							BB-AB	miR2643a	0.099	11.887	6.90774	1.79e-35	**
							BB-AB	miR2661	0.099	6.7518	6.0917	6.4e-20	**
							BB-AB	miR2670e	0.9898	87.393	6.46424	1.93e-249	**
							BB-AB	miR2674	1.1878	0.0951	-3.6427	0.001432	**
							BB-AB	miR2678	0.5939	59.7201	6.65185	2.9e-172	**
							BB-AB	miR2864.2	0.198	2.2823	3.52692	8.93e-06	**
							BB-AB	miR2911	1044.95	3949.04	1.91807	0	**
							BB-AB	miR2916	876.58	605.189	-0.5345	3.58e-114
							BB-AB	miR2936	1.2868	0.6657	-0.95084	0.159996
							BB-AB	miR319	329.608	332.264	0.01158	0.74058
							BB-AB	miR3437-5p	0.099	1.6166	4.02939	0.000107	**
							BB-AB	miR3511-3p	1.0888	0.7608	-0.51715	0.447488
							BB-AB	miR3515	0.01	1.6166	7.33682	1.09e-05	**
							BB-AB	miR3630-5p	5.147	2.4725	-1.05776	0.001769	**
							BB-AB	miR3708	1.8806	2.0921	0.153759	0.740127
							BB-AB	miR390a	82.6495	60.576	-0.44826	2.95e-09
							BB-AB	miR390a-3p	1.5837	1.4264	-0.15092	0.77146
							BB-AB	miR391	2022.49	182.584	-3.4695	0	**
							BB-AB	miR391-3p	21.7759	3.1382	-2.79472	5.32e-37	**
							BB-AB	miR393b-3p	9.7002	4.5646	-1.08753	1.06e-05	**
							BB-AB	miR393b-5p	34.1486	7.5126	-2.18444	2.75e-43	**
							BB-AB	miR3946	3.4644	7.1322	1.04174	0.000286	**
							BB-AB	miR394a	4.4542	11.887	1.41615	2.24e-09	**
							BB-AB	miR395a	17.6187	29.1944	0.728584	5.12e-08
							BB-AB	miR396b	176.88	57.2476	-1.62748	3.82e-146	**
							BB-AB	miR396b-3p	119.867	77.503	-0.6291	2.41e-22
							BB-AB	miR397a	90.9639	837.983	3.20356	0	**
							BB-AB	miR398c-5p	41.8691	53.2536	0.346993	0.000179
							BB-AB	miR399f	1356.84	1070.97	-0.34133	1.19e-77
							BB-AB	miR400	18.7075	12.5526	-0.57563	0.000396
							BB-AB	miR401	425.521	564.298	0.407226	1.29e-45
							BB-AB	miR402	0.01	1.3313	7.05669	8.22e-05	**
							BB-AB	miR402-3p	0.8908	6.8469	2.94228	4.91e-13	**
							BB-AB	miR403	385.434	59.2446	-2.70173	0	**
							BB-AB	miR408-3p	1955.18	412.05	-2.24641	0	**
							BB-AB	miR408-5p	30841.7	59475.6	0.947415	0
							BB-AB	miR414	10.789	0.2853	-5.24094	5.31e-30	**
							BB-AB	miR415	8.1165	21.9671	1.43641	1.86e-16	**
							BB-AB	miR4235	7.6216	0.0951	-6.3245	5.57e-23	**
							BB-AB	miR4343a	10.2941	14.4545	0.489701	0.007325
							BB-AB	miR435	36.1282	0.01	-11.8189	8.12e-114	**
							BB-AB	miR437	0.2969	1.6166	2.44491	0.002016	**
							BB-AB	miR4378a	0.01	5.8959	9.20357	7.56e-19	**
							BB-AB	miR4401b	2.2766	0.1902	-3.58129	6.7e-06	**
							BB-AB	miR4403	0.01	15.6908	10.6157	5.74e-49	**
							BB-AB	miR4414b	3054.67	2334.89	-0.38766	2.88e-218
							BB-AB	miR482b-5p	388.403	0.3804	-9.99582	0	**
							BB-AB	miR4993	765.819	636.095	-0.26776	8.64e-29
							BB-AB	miR4995	56.0235	43.6489	-0.36009	6.77e-05
							BB-AB	miR5014b	2.4745	0.01	-7.95099	1.76e-08	**
							BB-AB	miR5020a	6.0379	0.01	-9.2379	1.24e-19	**
							BB-AB	miR5021	3.3654	14.7398	2.13087	7.98e-19	**
							BB-AB	miR5025	2.0786	0.3804	-2.45002	0.000367	**
							BB-AB	miR5029	1.3857	0.4755	-1.5431	0.033273	*
							BB-AB	miR5049b	49.7877	41.1764	-0.27397	0.003725
							BB-AB	miR5054	550.931	369.352	-0.57688	6.55e-83
							BB-AB	miR5059	236.566	156.147	-0.59933	4.24e-39
							BB-AB	miR5066	209.247	48.1184	-2.12054	9.12e-247	**
							BB-AB	miR5072	17.4207	7.8929	-1.14218	7.75e-10	**
							BB-AB	miR5077	362.668	478.236	0.399074	1.5e-37
							BB-AB	miR5083	0.9898	1.0461	0.079812	0.906536
							BB-AB	miR5084	2.4745	0.01	-7.95099	1.76e-08	**
							BB-AB	miR5139	66.7135	69.7052	0.063288	0.411549
							BB-AB	miR5150-3p	182.918	4.6597	-5.29481	0	**
							BB-AB	miR5151	30.2883	1.3313	-4.50785	1.38e-75	**
							BB-AB	miR5152-3p	1.7817	1.997	0.16458	0.729207
							BB-AB	miR5153	18.7075	15.0251	-0.31624	0.041742
							BB-AB	miR5161	34.0496	49.9253	0.552133	2.55e-08
							BB-AB	miR5163	5.0481	3.7087	-0.44483	0.147085
							BB-AB	miR5169	1.3857	24.5347	4.14614	1.86e-57	**
							BB-AB	miR5175a	25.5372	101.087	1.98492	1.61e-109	**
							BB-AB	miR5176-3p	0.099	1.5215	3.94192	0.000199	**
							BB-AB	miR5177	0.01	5.0401	8.97731	3.24e-16	**
							BB-AB	miR5198	8.5124	0.1902	-5.48398	2.32e-24	**
							BB-AB	miR5199	37.7119	37.3726	-0.01304	0.899279
							BB-AB	miR5205b	7.6216	4.0891	-0.89831	0.000872
							BB-AB	miR5206b	7.4236	7.6077	0.035341	0.881019
							BB-AB	miR5208d	2.6725	45.8361	4.10022	3.06e-105	**
							BB-AB	miR5217	0.3959	1.7117	2.11222	0.003525	**
							BB-AB	miR5221	2.2766	11.0311	2.27662	1.5e-15	**
							BB-AB	miR5224b	12.2737	0.6657	-4.20455	4.19e-30	**
							BB-AB	miR5227	0.198	1.5215	2.94192	0.000985	**
							BB-AB	miR5231	3.1674	0.01	-8.30716	1.19e-10	**
							BB-AB	miR5234	0.6929	7.6077	3.45674	1.94e-16	**
							BB-AB	miR5238	1.8806	55.8212	4.89155	1.44e-142	**
							BB-AB	miR5239	0.01	4.8499	8.92181	1.24e-15	**
							BB-AB	miR5242	23.5576	0.1902	-6.95253	1.37e-70	**
							BB-AB	miR5246	8.0175	67.7081	3.0781	1.13e-121	**
							BB-AB	miR5254	5.6419	5.2303	-0.10929	0.688174
							BB-AB	miR5257	0.01	187.434	14.1941	0	**
							BB-AB	miR5261	0.198	3.8989	4.2995	2.49e-10	**
							BB-AB	miR5263	0.4949	23.2985	5.55696	5.34e-64	**
							BB-AB	miR5266	7.1267	7.0371	-0.01825	0.93758
							BB-AB	miR5281b	15.6391	0.0951	-7.3615	9.02e-48	**
							BB-AB	miR528-5p	30.8822	13.6938	-1.17325	5.57e-17	**
							BB-AB	miR5291a	248.344	0.2853	-9.76565	0	**
							BB-AB	miR5293	1.7817	2.3774	0.41613	0.356426
							BB-AB	miR529b	2.0786	1.997	-0.05778	0.89493
							BB-AB	miR535d	1.3857	0.6657	-1.05767	0.111043
							BB-AB	miR5368	161.835	160.522	-0.01175	0.814052
							BB-AB	miR5369	0.3959	1.8068	2.19023	0.002135	**
							BB-AB	miR5376	0.198	1.2362	2.64234	0.005328	**
							BB-AB	miR5377	0.198	22.2524	6.81232	2.59e-65	**
							BB-AB	miR5485	2.1776	9.0341	2.05264	1.42e-11	**
							BB-AB	miR5488	0.6929	3.3284	2.26411	1.6e-05	**
							BB-AB	miR5490	358.115	742.602	1.05217	0	**
							BB-AB	miR5492	89.2813	0.1902	-8.8747	3.69e-275	**
							BB-AB	miR5501	1.2868	0.2853	-2.17324	0.010093	*
							BB-AB	miR5504	1102.06	827.523	-0.41333	6.5e-90
							BB-AB	miR5522	0.3959	1.0461	1.40181	0.091123
							BB-AB	miR5534b	1.7817	0.951	-0.90574	0.109864
							BB-AB	miR5542	19.4004	11.2213	-0.78985	1.84e-06
							BB-AB	miR5561-5p	11.2839	0.01	-10.1401	4.7e-36	**
							BB-AB	miR5565e	9.7002	0.2853	-5.08746	9.99e-27	**
							BB-AB	miR5568c-5p	0.6929	21.7769	4.97401	5.91e-57	**
							BB-AB	miR5568e-3p	35.9303	32.0473	-0.165	0.130454
							BB-AB	miR5570	1.1878	0.0951	-3.6427	0.001432	**
							BB-AB	miR5634	1.9796	18.2584	3.20528	3.15e-35	**
							BB-AB	miR5641	0.4949	2.4725	2.32076	0.000176	**
							BB-AB	miR5650	1.2868	307.92	7.90262	0	**
							BB-AB	miR5654-3p	1.5837	0.7608	-1.05771	0.087508
							BB-AB	miR5654a	418.889	244.206	-0.77847	1.54e-106
							BB-AB	miR5656	3.0684	6.8469	1.15796	0.000109	**
							BB-AB	miR5658	6.8297	28.3385	2.05287	2.88e-33	**
							BB-AB	miR5662	1.0888	20.2554	4.2175	3.19e-48	**
							BB-AB	miR5671	511.041	386.945	-0.40131	1.75e-40
							BB-AB	miR5672	6.3348	8.2733	0.385164	0.104941
							BB-AB	miR5711	0.01	1.0461	6.70888	0.000619	**
							BB-AB	miR5712	0.2969	2.948	3.31169	7.44e-07	**
							BB-AB	miR5713	0.4949	3.0431	2.62033	7.45e-06	**
							BB-AB	miR5716	2.0786	0.2853	-2.86506	0.000106	**
							BB-AB	miR5718	1.2868	452.085	8.45666	0	**
							BB-AB	miR5719	3.1674	5.8008	0.872953	0.004803
							BB-AB	miR5720	0.3959	6.1812	3.96468	5.65e-15	**
							BB-AB	miR5721	92.7456	1602.65	4.11104	0	**
							BB-AB	miR5725	0.01	13.7889	10.4293	4.05e-43	**
							BB-AB	miR5741a	0.198	31.8571	7.32997	1.54e-94	**
							BB-AB	miR5748	9.3043	0.3804	-4.61231	1.96e-24	**
							BB-AB	miR5750	3.4644	0.4755	-2.86509	4.16e-07	**
							BB-AB	miR5769	3.2664	1.3313	-1.29487	0.00358	**
							BB-AB	miR5774a	12.9666	2.948	-2.13699	6.13e-17	**
							BB-AB	miR5813	428.392	522.741	0.287166	8.81e-23
							BB-AB	miR5835	0.01	36.2315	11.823	3.95e-112	**
							BB-AB	miR6028	7.4236	0.01	-9.53598	5.69e-24	**
							BB-AB	miR6029	0.01	74.1747	12.8567	8.33e-229	**
							BB-AB	miR6030	125.805	11.3164	-3.47471	3.26e-254	**
							BB-AB	miR6031	220.828	239.641	0.117955	0.004897
							BB-AB	miR6034	0.4949	1.9019	1.94223	0.003454	**
							BB-AB	miR6035	228.845	308.205	0.42952	3.56e-28
							BB-AB	miR6145e	30.1893	0.3804	-6.31038	8.14e-88	**
							BB-AB	miR6154a	0.099	1.7117	4.11186	5.73e-05	**
							BB-AB	miR6170	71.3656	2.6627	-4.74427	1.74e-181	**
							BB-AB	miR6173	107.296	73.509	-0.5456	5.81e-16
							BB-AB	miR6180	12.7686	18.7339	0.553051	0.000644
							BB-AB	miR6196	29.7934	0.4755	-5.9694	4.21e-85	**
							BB-AB	miR6235-5p	0.198	1.8068	3.18986	0.000174	**
							BB-AB	miR6300	1590.83	1448.78	-0.13494	1.3e-16
							BB-AB	miR6426a	78.7892	139.03	0.819325	1.26e-39
							BB-AB	miR6439a	1.0888	0.2853	-1.93219	0.028997	*
							BB-AB	miR6441	1844.42	1649.24	-0.16136	2.83e-26
							BB-AB	miR6450b	0.01	7.0371	9.45884	2.34e-22	**
							BB-AB	miR6451	3.5633	1.1411	-1.64279	0.000277	**
							BB-AB	miR6459-3p	1.7817	0.0951	-4.22767	2.78e-05	**
							BB-AB	miR6474	1.3857	0.0951	-3.86503	0.00039	**
							BB-AB	miR6476	134.219	2.2823	-5.87795	0	**
							BB-AB	miR6477	20.7861	47.3577	1.18798	1.5e-25	**
							BB-AB	miR6478	32.9608	24.0592	-0.45416	0.00015
							BB-AB	miR6483	1.9796	4.2793	1.11217	0.003169	**
							BB-AB	miR774b-5p	0.2969	16.5467	5.80042	1.48e-46	**
							BB-AB	miR780.1	0.198	53.9193	8.08916	6.28e-162	**
							BB-AB	miR812f	31.4761	32.4276	0.042965	0.703408
							BB-AB	miR824	4.8501	5.2303	0.108879	0.704217
							BB-AB	miR824-3p	0.2969	1.1411	1.94238	0.02614	*
							BB-AB	miR825-5p	12.8676	25.3906	0.980551	6.1e-11
							BB-AB	miR827a	1.3857	0.1902	-2.86503	0.001796	**
							BB-AB	miR834	1.1878	76.8373	6.01544	1.9e-214	**
							BB-AB	miR837-3p	15.3421	0.7608	-4.33383	4.9e-38	**
							BB-AB	miR838-5p	6.8297	8.5586	0.325553	0.158994
							BB-AB	miR839-3p	11.7788	3.6136	-1.70468	7.74e-12	**
							BB-AB	miR845a	2.7715	3.3284	0.264162	0.475177
							BB-AB	miR845a-3p	16.9258	1.2362	-3.77524	5.44e-38	**
							BB-AB	miR847-5p	10.1951	2.2823	-2.15932	8.89e-14	**
							BB-AB	miR854a	9.6012	3.5185	-1.44825	4.22e-08	**
							BB-AB	miR855	1.4847	0.01	-7.21403	2.21e-05	**
							BB-AB	miR857	0.198	72.2727	8.51181	4.11e-218	**
							BB-AB	miR858a	0.4949	12.0772	4.609	7.03e-31	**
							BB-AB	miR860	0.2969	1.6166	2.44491	0.002016	**
							BB-AB	miR860-3p	5.147	0.01	-9.00759	7.6e-17	**
							BB-AB	miR863-3p	6.7307	1.4264	-2.23838	6.4e-10	**
							BB-AB	miR869.1	40.1865	408.056	3.34398	0	**
							BB-AB	miR894	1627.06	1664.17	0.032542	0.037825
							BB-AB	miR902a-3p	0.01	72.0826	12.8154	2.26e-222	**
							BB-AB	miR902b-5p	0.01	10.0801	9.97729	1.03e-31	**
							BB-AB	miR952b	124.123	126.382	0.026026	0.647213

## Sheet: Sheet6
						Know miRNAs espression levels between parents
							pairwise	miR-name	BB-std	AA-std	fold-cAAange(log2 AA/BB)	p-value	sig-label
							BB-AA	miR1023a-3p	1.1878	80.3081	6.07918	6.24e-225	**
							BB-AA	miR1026a	1.6827	0.6653	-1.3387	0.033817	*
							BB-AA	miR1045	10.0961	290.725	4.84779	0	**
							BB-AA	miR1063a	0.3959	9.599	4.59968	9.14e-25	**
							BB-AA	miR1077-5p	1457.11	1668.32	0.195289	7.21e-34
							BB-AA	miR1088-5p	0.099	1.5206	3.94107	0.0002	**
							BB-AA	miR1112-3p	5.345	4.752	-0.16966	0.549303
							BB-AA	miR1114	5.9389	0.095	-5.96612	7.96e-18	**
							BB-AA	miR1118	3.1674	1.9008	-0.73669	0.071725
							BB-AA	miR1120	53.7469	0.01	-12.392	4.91e-169	**
							BB-AA	miR1134	0.01	4.6569	8.86323	4.86e-15	**
							BB-AA	miR1140	0.01	23.4747	11.1969	6.49e-73	**
							BB-AA	miR1144a.2	660.206	590.383	-0.16126	2.27e-10
							BB-AA	miR1146	13.3625	16.2517	0.282401	0.089023
							BB-AA	miR1160.2	0.2969	167.649	9.14125	0	**
							BB-AA	miR1168.1	0.099	1.3305	3.7484	0.000689	**
							BB-AA	miR1172.1	0.01	1.9958	7.64082	7.42e-07	**
							BB-AA	miR1211-5p	0.2969	2.471	3.05705	1.37e-05	**
							BB-AA	miR1212	565.283	8.5535	-6.04631	0	**
							BB-AA	miR1310	83.8373	293.766	1.809	6.71e-278	**
							BB-AA	miR1320-5p	3.9593	2.1859	-0.85702	0.021605
							BB-AA	miR1432	2.7715	11.0245	1.99197	2.33e-13	**
							BB-AA	miR1436	42.2651	2.1859	-4.27317	2.14e-101	**
							BB-AA	miR1439	103.139	52.5567	-0.97264	1.83e-39
							BB-AA	miR1440b	8.1165	114.807	3.82221	6.47e-248	**
							BB-AA	miR1511	19.9943	15.1112	-0.40397	0.00808
							BB-AA	miR1520d	2515.61	2303.09	-0.12734	8.13e-23
							BB-AA	miR1533	0.5939	1.9008	1.67832	0.008098	**
							BB-AA	miR1535a	0.099	1.7107	4.11101	5.76e-05	**
							BB-AA	miR156a	62579.6	79231.9	0.340388	0
							BB-AA	miR156a-3p	32.3669	13.5906	-1.25191	1.77e-19	**
							BB-AA	miR157a	43920.2	23818.7	-0.88279	0
							BB-AA	miR157a-3p	60.5766	2.471	-4.61559	6.86e-152	**
							BB-AA	miR158a	43.9478	9156.65	7.70288	0	**
							BB-AA	miR158b-3p	42.463	9025.87	7.73172	0	**
							BB-AA	miR159a	183.215	102.167	-0.8426	2.44e-54
							BB-AA	miR160a	73.8402	10.1692	-2.8602	1.34e-124	**
							BB-AA	miR160b-3p	8.3144	62.5358	2.911	1.7e-106	**
							BB-AA	miR161	0.198	10.2642	5.69598	4.12e-29	**
							BB-AA	miR162-3p	184.106	210.797	0.195321	1.62e-05
							BB-AA	miR162a	194.301	220.396	0.181807	3.89e-05
							BB-AA	miR164a	4713.89	4502.77	-0.06611	1.65e-12
							BB-AA	miR164c-3p	1.5837	0.3802	-2.05847	0.00545	**
							BB-AA	miR165a	1760.29	606.825	-1.53646	0	**
							BB-AA	miR165a-3p	1565.69	533.36	-1.55362	0	**
							BB-AA	miR166a	16891.1	14435.4	-0.22665	0
							BB-AA	miR166g-3p	60.2797	43.0527	-0.48557	4.91e-08
							BB-AA	miR167a	24822.6	12183.3	-1.02675	0	**
							BB-AA	miR167a-3p	23.5576	25.1854	0.096395	0.455374
							BB-AA	miR168a	10920.6	9064.27	-0.26879	0
							BB-AA	miR168a-3p	47.3131	46.094	-0.03766	0.685003
							BB-AA	miR169i	179.552	144.745	-0.31089	5.19e-10
							BB-AA	miR169r-3p	449.871	567.479	0.335057	2.25e-32
							BB-AA	miR170	20.7861	17.012	-0.28907	0.04865
							BB-AA	miR171b-3p	23.0627	35.3546	0.616337	2.3e-07
							BB-AA	miR171b-5p	26.824	19.0078	-0.49693	0.000203
							BB-AA	miR172a	964.673	384.433	-1.32731	0	**
							BB-AA	miR172e-3p	949.826	377.971	-1.32939	0	**
							BB-AA	miR1852	57.7062	102.167	0.824132	7.5e-30
							BB-AA	miR1854-5p	108.979	60.73	-0.84356	4.42e-33
							BB-AA	miR1858a	2.1776	14.0658	2.69138	2.91e-23	**
							BB-AA	miR1862f	0.01	67.3828	12.7182	5.92e-208	**
							BB-AA	miR1863	8.5124	0.2851	-4.90003	3.49e-23	**
							BB-AA	miR1870-5p	2.1776	0.01	-7.7666	1.49e-07	**
							BB-AA	miR1873	2.1776	1.7107	-0.34815	0.450425
							BB-AA	miR1879	3.1674	34.3091	3.43722	4.87e-69	**
							BB-AA	miR1885a	1.3857	407.908	8.20149	0	**
							BB-AA	miR1886.1	10.492	16.6319	0.664663	0.000151
							BB-AA	miR1887	108.781	1.8057	-5.91272	3.9e-306	**
							BB-AA	miR2087-5p	0.01	9.694	9.92095	1.57e-30	**
							BB-AA	miR2097-5p	2.7715	0.1901	-3.86584	2.65e-07	**
							BB-AA	miR2105	359.6	74.8909	-2.26353	0	**
							BB-AA	miR2199	1176.69	1212.98	0.043826	0.017153
							BB-AA	miR2592ap	0.099	1.4256	3.848	0.000372	**
							BB-AA	miR2600b	0.198	1.0454	2.40048	0.015909	*
							BB-AA	miR2604	7.1267	0.1901	-5.2284	3.51e-20	**
							BB-AA	miR2610a	55.9245	0.01	-12.4493	7.45e-176	**
							BB-AA	miR2616	1.8806	0.6653	-1.49912	0.014393	*
							BB-AA	miR2617a	677.528	588.007	-0.20445	6.24e-16
							BB-AA	miR2619b-5p	0.5939	1.4256	1.26328	0.065151
							BB-AA	miR2624a	0.2969	268.866	9.82269	0	**
							BB-AA	miR2629AA	0.3959	3.6115	3.18939	6.3e-08	**
							BB-AA	miR2643a	0.099	9.5039	6.58495	3.04e-28	**
							BB-AA	miR2661	0.099	9.3138	6.5558	1.14e-27	**
							BB-AA	miR2670e	0.9898	341.951	8.43244	0	**
							BB-AA	miR2674	1.1878	0.095	-3.64422	0.001427	**
							BB-AA	miR2678	0.5939	64.4366	6.76152	1.33e-186	**
							BB-AA	miR2864.2	0.198	2.376	3.58496	4.93e-06	**
							BB-AA	miR2911	1044.95	3852.98	1.88255	0	**
							BB-AA	miR2916	876.58	906.104	0.047791	0.024786
							BB-AA	miR2936	1.2868	1.0454	-0.29973	0.616097
							BB-AA	miR319	329.608	277.99	-0.24572	1.71e-11
							BB-AA	miR3437-5p	0.099	2.5661	4.69601	1.93e-07	**
							BB-AA	miR3511-3p	1.0888	0.3802	-1.51791	0.064202
							BB-AA	miR3515	0.01	3.3264	8.37782	6e-11	**
							BB-AA	miR3630-5p	5.147	4.2768	-0.2672	0.363658
							BB-AA	miR3708	1.8806	0.5702	-1.72165	0.006909	**
							BB-AA	miR390a	82.6495	70.424	-0.23094	0.0015
							BB-AA	miR390a-3p	1.5837	0.9504	-0.73669	0.206979
							BB-AA	miR391	2022.49	174.587	-3.53411	0	**
							BB-AA	miR391-3p	21.7759	3.8016	-2.51805	3.79e-33	**
							BB-AA	miR393b-3p	9.7002	3.2313	-1.5859	3.79e-09	**
							BB-AA	miR393b-5p	34.1486	3.7065	-3.2037	2.33e-65	**
							BB-AA	miR3946	3.4644	4.3718	0.335622	0.302512
							BB-AA	miR394a	4.4542	4.6569	0.064204	0.832462
							BB-AA	miR395a	17.6187	12.3551	-0.512	0.001986
							BB-AA	miR396b	176.88	50.1807	-1.81756	1.51e-170	**
							BB-AA	miR396b-3p	119.867	54.4575	-1.13823	1.89e-58	**
							BB-AA	miR397a	90.9639	1337.58	3.87819	0	**
							BB-AA	miR398c-5p	41.8691	50.941	0.282941	0.002511
							BB-AA	miR399f	1356.84	1143.61	-0.24666	9.73e-43
							BB-AA	miR400	18.7075	14.446	-0.37295	0.017408
							BB-AA	miR401	425.521	384.909	-0.14471	4.61e-06
							BB-AA	miR402	0.01	1.8057	7.49641	2.85e-06	**
							BB-AA	miR402-3p	0.8908	2.2809	1.35643	0.012659	*
							BB-AA	miR403	385.434	115.282	-1.74131	0	**
							BB-AA	miR408-3p	1955.18	367.612	-2.41105	0	**
							BB-AA	miR408-5p	30841.7	68381.4	1.14872	0	**
							BB-AA	miR414	10.789	0.095	-6.82742	9.2e-33	**
							BB-AA	miR415	8.1165	19.1979	1.24202	5.96e-12	**
							BB-AA	miR4235	7.6216	0.01	-9.57395	1.33e-24	**
							BB-AA	miR4343a	10.2941	13.4005	0.380469	0.040919
							BB-AA	miR435	36.1282	0.095	-8.57098	1.36e-111	**
							BB-AA	miR437	0.2969	2.6611	3.16397	4.33e-06	**
							BB-AA	miR4378a	0.01	5.7974	9.17926	1.51e-18	**
							BB-AA	miR4401b	2.2766	0.095	-4.58281	9.65e-07	**
							BB-AA	miR4403	0.01	11.7849	10.2027	5.81e-37	**
							BB-AA	miR4414b	3054.67	2954.77	-0.04797	3.51e-05
							BB-AA	miR482b-5p	388.403	0.3802	-9.99658	0	**
							BB-AA	miR4993	765.819	640.089	-0.25873	4.46e-27
							BB-AA	miR4995	56.0235	46.7593	-0.26078	0.003325
							BB-AA	miR5014b	2.4745	0.01	-7.95099	1.75e-08	**
							BB-AA	miR5020a	6.0379	0.01	-9.2379	1.21e-19	**
							BB-AA	miR5021	3.3654	28.7969	3.09706	5.32e-53	**
							BB-AA	miR5025	2.0786	0.2851	-2.86607	0.000105	**
							BB-AA	miR5029	1.3857	0.2851	-2.28108	0.005839	**
							BB-AA	miR5049b	49.7877	32.0282	-0.63645	2.45e-10
							BB-AA	miR5054	550.931	396.028	-0.47627	4.55e-59
							BB-AA	miR5059	236.566	92.188	-1.35959	1.59e-149	**
							BB-AA	miR5066	209.247	42.1024	-2.31323	5.23e-275	**
							BB-AA	miR5072	17.4207	8.4585	-1.04233	1.12e-08	**
							BB-AA	miR5077	362.668	411.425	0.181979	1.84e-08
							BB-AA	miR5083	0.9898	2.1859	1.14302	0.032806	*
							BB-AA	miR5084	2.4745	0.01	-7.95099	1.75e-08	**
							BB-AA	miR5139	66.7135	45.3337	-0.55739	7.7e-11
							BB-AA	miR5150-3p	182.918	2.5661	-6.15547	0	**
							BB-AA	miR5151	30.2883	0.9504	-4.99408	4.24e-80	**
							BB-AA	miR5152-3p	1.7817	1.7107	-0.05867	0.900963
							BB-AA	miR5153	18.7075	7.6031	-1.29896	1.7e-12	**
							BB-AA	miR5161	34.0496	40.2016	0.239615	0.022013
							BB-AA	miR5163	5.0481	3.6115	-0.48314	0.117711
							BB-AA	miR5169	1.3857	5.0371	1.86198	2.5e-06	**
							BB-AA	miR5175a	25.5372	99.7911	1.96631	7.52e-107	**
							BB-AA	miR5176-3p	0.099	1.9958	4.3334	8.74e-06	**
							BB-AA	miR5177	0.01	2.471	7.94895	2.57e-08	**
							BB-AA	miR5198	8.5124	0.095	-6.48549	9.83e-26	**
							BB-AA	miR5199	37.7119	26.0407	-0.53425	2.52e-06
							BB-AA	miR5205b	7.6216	3.4214	-1.15551	4.21e-05	**
							BB-AA	miR5206b	7.4236	6.0825	-0.28745	0.241853
							BB-AA	miR5208d	2.6725	8.9337	1.74107	1.8e-09	**
							BB-AA	miR5217	0.3959	1.3305	1.74876	0.024201	*
							BB-AA	miR5221	2.2766	5.6073	1.30042	0.000127	**
							BB-AA	miR5224b	12.2737	0.4752	-4.69089	3.71e-32	**
							BB-AA	miR5231	3.1674	0.095	-5.05923	2.11e-09	**
							BB-AA	miR5234	0.6929	4.2768	2.62581	8.81e-08	**
							BB-AA	miR5238	1.8806	57.4037	4.93188	3.1e-147	**
							BB-AA	miR5239	0.01	5.2272	9.02989	8.56e-17	**
							BB-AA	miR5242	23.5576	0.095	-7.95405	2.06e-72	**
							BB-AA	miR5246	8.0175	154.819	4.27128	0	**
							BB-AA	miR5254	5.6419	5.6073	-0.00887	0.971688
							BB-AA	miR5257	0.01	77.552	12.9209	3.14e-239	**
							BB-AA	miR5261	0.198	2.471	3.64152	2.69e-06	**
							BB-AA	miR5263	0.4949	14.446	4.86739	8.54e-38	**
							BB-AA	miR5266	7.1267	6.4627	-0.1411	0.562992
							BB-AA	miR5281b	15.6391	0.095	-7.36301	8.59e-48	**
							BB-AA	miR528-5p	30.8822	175.347	2.50537	5.47e-251	**
							BB-AA	miR5291a	248.344	0.2851	-9.76666	0	**
							BB-AA	miR5293	1.7817	1.1405	-0.64359	0.233369
							BB-AA	miR529b	2.0786	1.3305	-0.64364	0.197054
							BB-AA	miR535d	1.3857	0.7603	-0.86597	0.176546
							BB-AA	miR5368	161.835	133.34	-0.27941	9.8e-08
							BB-AA	miR5369	0.3959	1.4256	1.84836	0.01518	*
							BB-AA	miR5376	0.198	1.3305	2.7484	0.003065	**
							BB-AA	miR5377	0.198	69.0935	8.44691	2.08e-208	**
							BB-AA	miR5485	2.1776	5.5123	1.33991	0.000102	**
							BB-AA	miR5488	0.6929	4.0867	2.56022	2.56e-07	**
							BB-AA	miR5490	358.115	590.859	0.72239	4.6e-131
							BB-AA	miR5492	89.2813	0.095	-9.87621	1.22e-277	**
							BB-AA	miR5501	1.2868	0.1901	-2.75896	0.003248	**
							BB-AA	miR5504	1102.06	848.89	-0.37655	6.71e-76
							BB-AA	miR5523	0.2969	1.0454	1.81601	0.042502	*
							BB-AA	miR5534b	1.7817	1.0454	-0.7692	0.163943
							BB-AA	miR5542	19.4004	7.8883	-1.2983	6.76e-13	**
							BB-AA	miR5561-5p	11.2839	0.01	-10.1401	4.54e-36	**
							BB-AA	miR5565e	9.7002	0.1901	-5.67318	5.54e-28	**
							BB-AA	miR5568c-5p	0.6929	15.9666	4.52627	5.2e-40	**
							BB-AA	miR5568e-3p	35.9303	10.6444	-1.75511	2.07e-34	**
							BB-AA	miR5570	1.1878	0.01	-6.89215	0.000187	**
							BB-AA	miR5634	1.9796	12.8303	2.69627	2.21e-21	**
							BB-AA	miR5641	0.4949	2.0909	2.07891	0.00132	**
							BB-AA	miR5650	1.2868	305.361	7.89058	0	**
							BB-AA	miR5654-3p	1.5837	0.9504	-0.73669	0.206979
							BB-AA	miR5654a	418.889	208.611	-1.00575	1.99e-163	**
							BB-AA	miR5656	3.0684	7.4131	1.27259	1.42e-05	**
							BB-AA	miR5658	6.8297	49.4204	2.85521	7.1e-83	**
							BB-AA	miR5662	1.0888	19.1979	4.14014	3.17e-45	**
							BB-AA	miR5671	511.041	412.47	-0.30915	1.86e-25
							BB-AA	miR5672	6.3348	9.0287	0.511219	0.027758
							BB-AA	miR5712	0.2969	1.9008	2.67856	0.0004	**
							BB-AA	miR5713	0.4949	9.2188	4.21937	1.18e-22	**
							BB-AA	miR5716	2.0786	3.2313	0.636503	0.11173
							BB-AA	miR5718	1.2868	5.8924	2.19507	1.39e-08	**
							BB-AA	miR5719	3.1674	10.7394	1.76154	2.83e-11	**
							BB-AA	miR5720	0.3959	4.752	3.58533	5.28e-11	**
							BB-AA	miR5721	92.7456	785.404	3.08208	0	**
							BB-AA	miR5725	0.01	63.5812	12.6344	2.91e-196	**
							BB-AA	miR5741a	0.198	41.152	7.69932	6.38e-123	**
							BB-AA	miR5748	9.3043	0.5702	-4.02836	1.71e-22	**
							BB-AA	miR5750	3.4644	0.6653	-2.38053	4.89e-06	**
							BB-AA	miR5769	3.2664	0.6653	-2.29562	1.44e-05	**
							BB-AA	miR5774a	12.9666	1.9958	-2.69976	7.35e-22	**
							BB-AA	miR5813	428.392	535.736	0.322591	1.17e-28
							BB-AA	miR5835	0.01	25.2804	11.3038	1.81e-78	**
							BB-AA	miR6028	7.4236	0.1901	-5.28729	4.46e-21	**
							BB-AA	miR6029	0.01	111.956	13.4506	0	**
							BB-AA	miR6030	125.805	20.4334	-2.62219	3.96e-192	**
							BB-AA	miR6031	220.828	229.044	0.052707	0.213792
							BB-AA	miR6034	0.4949	1.5206	1.61943	0.021754	*
							BB-AA	miR6035	228.845	216.689	-0.07874	0.064396
							BB-AA	miR6145e	30.1893	0.095	-8.31189	4.51e-93	**
							BB-AA	miR6154a	0.099	2.0909	4.40055	4.64e-06	**
							BB-AA	miR6170	71.3656	1.8057	-5.3046	2.08e-192	**
							BB-AA	miR6173	107.296	82.9692	-0.37095	1.42e-08
							BB-AA	miR6180	12.7686	11.7849	-0.11566	0.523594
							BB-AA	miR6196	29.7934	1.3305	-4.48495	3.58e-74	**
							BB-AA	miR6235-5p	0.198	1.2355	2.64152	0.005347	**
							BB-AA	miR6300	1590.83	1891.47	0.249728	3.57e-60
							BB-AA	miR6426a	78.7892	151.778	0.945889	1.71e-54
							BB-AA	miR6439a	1.0888	0.3802	-1.51791	0.064202
							BB-AA	miR6441	1844.42	1710.42	-0.10882	5.29e-13
							BB-AA	miR6450b	0.01	23.1896	11.1793	4.89e-72	**
							BB-AA	miR6451	3.5633	1.3305	-1.42125	0.001075	**
							BB-AA	miR6459-3p	1.7817	0.01	-7.47711	2.58e-06	**
							BB-AA	miR6474	1.3857	0.01	-7.11447	4.49e-05	**
							BB-AA	miR6476	134.219	1.1405	-6.87878	0	**
							BB-AA	miR6477	20.7861	36.1149	0.796975	5.71e-11
							BB-AA	miR6478	32.9608	26.801	-0.29846	0.010465
							BB-AA	miR6483	1.9796	3.1363	0.663855	0.104008
							BB-AA	miR774b-5p	0.2969	27.3713	6.52654	3.28e-79	**
							BB-AA	miR780.1	0.198	34.5943	7.44889	6.66e-103	**
							BB-AA	miR812f	31.4761	29.6522	-0.08612	0.453564
							BB-AA	miR824	4.8501	4.847	-0.00092	0.995319
							BB-AA	miR825-5p	12.8676	45.0486	1.80774	4.26e-44	**
							BB-AA	miR827a	1.3857	0.1901	-2.86578	0.001789	**
							BB-AA	miR834	1.1878	53.9823	5.50612	5.2e-146	**
							BB-AA	miR837-3p	15.3421	0.5702	-4.74988	3.72e-40	**
							BB-AA	miR838-5p	6.8297	6.4627	-0.07969	0.745768
							BB-AA	miR839-3p	11.7788	4.6569	-1.33875	1.04e-08	**
							BB-AA	miR845a	2.7715	2.9462	0.088188	0.819015
							BB-AA	miR845a-3p	16.9258	0.5702	-4.89161	7.24e-45	**
							BB-AA	miR847-5p	10.1951	0.9504	-3.4232	1.04e-21	**
							BB-AA	miR854a	9.6012	0.6653	-3.85114	1.85e-22	**
							BB-AA	miR855	1.4847	0.01	-7.21403	2.2e-05	**
							BB-AA	miR857	0.198	141.323	9.47928	0	**
							BB-AA	miR858a	0.4949	8.5535	4.11131	9.2e-21	**
							BB-AA	miR860	0.2969	3.0413	3.35664	4.16e-07	**
							BB-AA	miR860-3p	5.147	0.095	-5.75966	2.1e-15	**
							BB-AA	miR863-3p	6.7307	1.0454	-2.6867	6.16e-12	**
							BB-AA	miR869.1	40.1865	433.759	3.43211	0	**
							BB-AA	miR894	1627.06	1794.34	0.141188	4.23e-20
							BB-AA	miR902a-3p	0.01	114.617	13.4845	0	**
							BB-AA	miR902b-5p	0.01	17.3922	10.7642	3.3e-54	**
							BB-AA	miR952b	124.123	132.96	0.099223	0.076959

## Sheet: Sheet7
						Novel miRNAs espression levels between allodiploid and allotetraploid
							pair wise	miR-name	AB-std	AABB-std	fold-change(log2 AABB/AB)	p-value	sig-label
							AB-AABB	novel_mir_1	2.2823	2.0402	-0.16178	0.719543
							AB-AABB	novel_mir_10	9.6998	20.6059	1.08703	1.7e-10	**
							AB-AABB	novel_mir_12	4.5646	6.1206	0.423185	0.129375
							AB-AABB	novel_mir_13	0.01	1.0201	6.67257	0.000659	**
							AB-AABB	novel_mir_17	0.01	2.7543	8.10554	2.74e-09	**
							AB-AABB	novel_mir_2	1.2362	1.3261	0.101277	0.854003
							AB-AABB	novel_mir_20	0.01	1.3261	7.05105	7.4e-05	**
							AB-AABB	novel_mir_21	0.01	2.0402	7.67257	4.51e-07	**
							AB-AABB	novel_mir_22	21.5867	56.1052	1.37799	4.47e-37	**
							AB-AABB	novel_mir_23	0.01	18.6677	10.8663	1.14e-58	**
							AB-AABB	novel_mir_24	0.01	4.0804	8.67257	2.1e-13	**
							AB-AABB	novel_mir_25	2.5676	6.0186	1.22901	0.000149	**
							AB-AABB	novel_mir_27	2.4725	1.5301	-0.69234	0.139815
							AB-AABB	novel_mir_28	1.6166	0.9181	-0.81624	0.172693
							AB-AABB	novel_mir_29	0.5706	1.8362	1.68617	0.008917	**
							AB-AABB	novel_mir_3	0.01	1.2241	6.93558	0.000153	**
							AB-AABB	novel_mir_30	0.6657	2.6522	1.99425	0.000391	**
							AB-AABB	novel_mir_31	0.01	1.7342	7.43813	4.01e-06	**
							AB-AABB	novel_mir_32	3.7087	0.01	-8.53477	7.22e-12	**
							AB-AABB	novel_mir_33	1.4264	0.01	-7.15623	5.3e-05	**
							AB-AABB	novel_mir_34	1.4264	0.01	-7.15623	5.3e-05	**
							AB-AABB	novel_mir_35	1.5215	0.01	-7.24935	2.74e-05	**
							AB-AABB	novel_mir_4	0.01	1.0201	6.67257	0.000659	**
							AB-AABB	novel_mir_5	0.01	2.8563	8.158	1.32e-09	**
							AB-AABB	novel_mir_6	0.01	6.0186	9.23328	2.04e-19	**
							AB-AABB	novel_mir_7	0.01	2.1422	7.74295	2.17e-07	**
							AB-AABB	novel_mir_8	0.01	4.3864	8.77689	2.36e-14	**
							AB-AABB	novel_mir_9	19.4946	17.3416	-0.16884	0.26027

## Sheet: Sheet8
						Novel miRNAs espression levels between parent and allotetraploid
							pair wise	miR-name	AA-std	AABB-std	fold-cAAange(log2 AABB/AA)	p-value	sig-label
							AA-AABB	novel_mir_1	0.01	2.0402	7.67257	4.48e-07	**
							AA-AABB	novel_mir_10	9.4089	20.6059	1.13096	4.25e-11	**
							AA-AABB	novel_mir_12	3.9916	6.1206	0.616706	0.032684
							AA-AABB	novel_mir_13	0.01	1.0201	6.67257	0.000657	**
							AA-AABB	novel_mir_17	1.5206	2.7543	0.857045	0.057585
							AA-AABB	novel_mir_2	1.8057	1.3261	-0.44537	0.400652
							AA-AABB	novel_mir_20	0.01	1.3261	7.05105	7.37e-05	**
							AA-AABB	novel_mir_21	0.01	2.0402	7.67257	4.48e-07	**
							AA-AABB	novel_mir_22	22.9044	56.1052	1.29251	9.32e-34	**
							AA-AABB	novel_mir_23	0.01	18.6677	10.8663	1.08e-58	**
							AA-AABB	novel_mir_24	0.01	4.0804	8.67257	2.08e-13	**
							AA-AABB	novel_mir_25	2.376	6.0186	1.34089	4.92e-05	**
							AA-AABB	novel_mir_26	1.0454	0.9181	-0.18733	0.7864
							AA-AABB	novel_mir_27	1.3305	1.5301	0.201657	0.705809
							AA-AABB	novel_mir_29	0.01	1.8362	7.52058	1.92e-06	**
							AA-AABB	novel_mir_3	0.01	1.2241	6.93558	0.000153	**
							AA-AABB	novel_mir_30	1.3305	2.6522	0.995221	0.034826
							AA-AABB	novel_mir_31	1.6157	1.7342	0.102111	0.833015
							AA-AABB	novel_mir_34	1.3305	0.01	-7.05582	0.000103	**
							AA-AABB	novel_mir_37	2.1859	0.01	-7.77208	2.75e-07	**
							AA-AABB	novel_mir_39	17.5822	0.01	-10.7799	1.31e-53	**
							AA-AABB	novel_mir_4	0.5702	1.0201	0.839171	0.264009
							AA-AABB	novel_mir_42	1.0454	0.01	-6.70791	0.000741	**
							AA-AABB	novel_mir_5	0.01	2.8563	8.158	1.31e-09	**
							AA-AABB	novel_mir_6	1.8057	6.0186	1.73687	9.09e-07	**
							AA-AABB	novel_mir_7	0.8554	2.1422	1.32442	0.01761	*
							AA-AABB	novel_mir_8	3.7065	4.3864	0.24298	0.446051
							AA-AABB	novel_mir_9	0.01	17.3416	10.76	1.41e-54	**

## Sheet: Sheet9
						Novel miRNAs espression levels between parent and allotetraploid
							pair wise	miR-name	BB-std	AABB-std	fold-change(log2 AABB/BB)	p-value	sig-label
							BB-AABB	novel_mir_1	0.01	2.0402	7.67257	6.93e-07	**
							BB-AABB	novel_mir_10	21.578	20.6059	-0.0665	0.63802
							BB-AABB	novel_mir_12	4.6521	6.1206	0.395791	0.159063
							BB-AABB	novel_mir_13	0.01	1.0201	6.67257	0.000826	**
							BB-AABB	novel_mir_17	0.01	2.7543	8.10554	4.87e-09	**
							BB-AABB	novel_mir_2	0.01	1.3261	7.05105	9.87e-05	**
							BB-AABB	novel_mir_20	0.7919	1.3261	0.743799	0.255325
							BB-AABB	novel_mir_21	0.01	2.0402	7.67257	6.93e-07	**
							BB-AABB	novel_mir_22	0.01	56.1052	12.4539	########	**
							BB-AABB	novel_mir_23	99.2784	18.6677	-2.41094	########	**
							BB-AABB	novel_mir_24	0.01	4.0804	8.67257	4.88e-13	**
							BB-AABB	novel_mir_25	9.5022	6.0186	-0.65883	0.005313
							BB-AABB	novel_mir_27	0.01	1.5301	7.25748	2.39e-05	**
							BB-AABB	novel_mir_29	0.01	1.8362	7.52058	2.86e-06	**
							BB-AABB	novel_mir_3	0.01	1.2241	6.93558	0.0002	**
							BB-AABB	novel_mir_30	0.01	2.6522	8.05105	9.89e-09	**
							BB-AABB	novel_mir_31	0.01	1.7342	7.43813	5.81e-06	**
							BB-AABB	novel_mir_4	0.01	1.0201	6.67257	0.000826	**
							BB-AABB	novel_mir_45	31.2781	0.01	-11.6109	8.57e-94	**
							BB-AABB	novel_mir_47	1.2868	0.01	-7.00764	0.00015	**
							BB-AABB	novel_mir_48	1.1878	0.01	-6.89215	0.000297	**
							BB-AABB	novel_mir_49	2.8705	0.01	-8.16516	2.92e-09	**
							BB-AABB	novel_mir_5	0.01	2.8563	8.158	2.4e-09	**
							BB-AABB	novel_mir_50	37.217	0.01	-11.8617	########	**
							BB-AABB	novel_mir_51	22.3698	0.01	-11.1273	2.76e-67	**
							BB-AABB	novel_mir_6	6.4338	6.0186	-0.09624	0.713128
							BB-AABB	novel_mir_7	0.01	2.1422	7.74295	3.41e-07	**
							BB-AABB	novel_mir_8	1.9796	4.3864	1.14783	0.002501	**
							BB-AABB	novel_mir_9	8.3144	17.3416	1.06055	1.38e-08	**

## Sheet: Sheet10
						Novel miRNAs espression levels between parent and allodiploid
							pair wise	miR-name	AA-std	AB-std	fold-cAAange(log2 AB/AA)	p-value	sig-label
							AA-AB	novel_mir_1	0.01	2.2823	7.83434	5.92e-08	**
							AA-AB	novel_mir_10	9.4089	9.6998	0.043929	0.829591
							AA-AB	novel_mir_12	3.9916	4.5646	0.193521	0.527742
							AA-AB	novel_mir_17	1.5206	0.01	-7.2485	1.53e-05	**
							AA-AB	novel_mir_2	1.8057	1.2362	-0.54665	0.297001
							AA-AB	novel_mir_22	22.9044	21.5867	-0.08548	0.522205
							AA-AB	novel_mir_25	2.376	2.5676	0.111886	0.782176
							AA-AB	novel_mir_26	1.0454	0.01	-6.70791	0.00049	**
							AA-AB	novel_mir_27	1.3305	2.4725	0.894002	0.059327
							AA-AB	novel_mir_28	0.01	1.6166	7.33682	7.59e-06	**
							AA-AB	novel_mir_30	1.3305	0.6657	-0.99902	0.134164
							AA-AB	novel_mir_31	1.6157	0.01	-7.33602	7.67e-06	**
							AA-AB	novel_mir_32	0.01	3.7087	8.53477	1.8e-12	**
							AA-AB	novel_mir_33	0.01	1.4264	7.15623	3.04e-05	**
							AA-AB	novel_mir_34	1.3305	1.4264	0.10041	0.854247
							AA-AB	novel_mir_35	0.01	1.5215	7.24935	1.52e-05	**
							AA-AB	novel_mir_37	2.1859	0.01	-7.77208	1.2e-07	**
							AA-AB	novel_mir_39	17.5822	0.01	-10.7799	2.16e-56	**
							AA-AB	novel_mir_42	1.0454	0.01	-6.70791	0.00049	**
							AA-AB	novel_mir_6	1.8057	0.01	-7.49641	1.92e-06	**
							AA-AB	novel_mir_8	3.7065	0.01	-8.53391	1.84e-12	**
							AA-AB	novel_mir_9	0.01	19.4946	10.9289	1.83e-62	**

[truncated: 18 more sheets: Sheet11, Sheet12, Sheet14, Sheet15, Sheet16, Sheet17, Sheet18, Sheet19, Sheet20, Sheet21, Sheet24, Sheet25, Sheet26, Sheet27, Sheet28, Sheet29, Sheet30, Sheet31]
