# Supplementary material for: The role of small RNAs in wide hybridisation and allopolyploidisation between Brassica rapa and Brassica nigra
Source: BMC Plant Biol. 2014 Oct 19;14:272. doi: 10.1186/s12870-014-0272-9 (PMC4209033; doi:10.1186/s12870-014-0272-9)
Supplement: Additional file 7: — An Excel spreadsheet containing the related crop family miRNAs. [file 12870_2014_272_MOESM7_ESM.xls]

	MIR156	MIR158	MIR159	MIR160	MIR161	MIR162_1	MIR163	MIR164	MIR166	MIR167_1	MIR168	MIR169_2	MIR171_1	MIR172	MIR173	MIR169_1	MIR390	MIR391	MIR393	MIR394	MIR395	MIR396	MIR397	MIR398	MIR399	MIR400	undef	MIR402	MIR403	MIR405	MIR408	MIR167_2	MIR414	MIR447	MIR771	MIR472	MIR773	MIR774	MIR781	MIR2934	MIR822	MIR823	MIR825	MIR827_3	MIR828	MIR829	MIR831	MIR833	MIR834
Arabidopsis_thaliana	+	+	+	+	+	+	+	+	+	+	+	+	+	+	+	+	+	+	+	+	+	+	+	+	+	+	+	+	+	+	+	+	+	+	+	+	+	+	+	+	+	+	+	+	+	+	+	+	+
Oryza_sativa	+	-	+	+	-	-	-	+	+	+	+	+	+	+	-	+	+	-	+	+	+	+	+	+	+	-	+	-	-	-	+	-	-	-	-	-	-	-	-	-	-	-	-	-	-	-	-	-	-
Zea_mays	+	-	+	+	-	-	-	+	+	+	+	+	+	+	-	+	+	-	+	+	+	+	+	-	+	-	+	-	-	-	+	+	-	-	-	-	-	-	-	-	-	-	-	-	-	-	-	-	-
Sorghum_bicolor	+	-	+	+	-	-	-	+	+	+	+	+	+	+	-	+	+	-	+	+	+	+	+	-	+	-	+	-	-	-	+	+	-	-	-	-	-	-	-	-	-	-	-	-	-	-	-	-	-
Medicago_truncatula	+	-	+	+	-	+	-	+	+	+	+	+	+	+	-	-	+	-	+	-	+	+	-	+	+	-	+	-	-	-	+	-	-	-	-	-	-	-	-	-	-	-	-	-	-	-	-	-	-
Saccharum_officinarum	+	-	+	-	-	-	-	-	-	-	+	-	-	-	-	-	-	-	-	-	-	+	-	-	-	-	-	-	-	-	+	+	-	-	-	-	-	-	-	-	-	-	-	-	-	-	-	-	-
Glycine_max	+	-	+	+	-	+	-	+	+	+	+	+	+	+	-	-	+	-	+	+	+	+	+	+	+	-	+	-	+	-	+	-	-	-	-	-	-	-	-	-	-	-	-	-	+	-	-	-	-
Populus_trichocarpa	+	-	+	+	-	+	-	+	+	+	+	+	+	+	-	+	+	-	+	+	+	+	+	+	+	-	+	-	+	-	+	-	-	-	-	-	-	-	-	-	-	-	-	-	+	-	-	-	-
Physcomitrella_patens	+	-	+	+	-	-	-	-	+	-	-	-	+	-	-	-	+	-	-	-	-	-	-	-	-	-	+	-	-	-	+	-	+	-	-	-	-	-	-	-	-	-	-	-	-	-	-	-	-
Gossypium_hirsutum	+	-	-	-	-	+	-	+	+	+	-	-	-	+	-	+	+	-	+	+	-	+	-	+	+	-	+	-	-	-	-	-	-	-	-	-	-	-	-	-	-	-	-	-	-	-	-	-	-
Gossypium_raimondii	+	-	-	-	-	-	-	-	-	-	-	-	-	-	-	-	-	-	-	-	-	-	-	+	-	-	-	-	-	-	-	-	-	-	-	-	-	-	-	-	-	-	-	-	-	-	-	-	-
Gossypium_herbaceum	-	-	-	-	-	-	-	-	-	-	-	-	-	-	-	+	-	-	-	-	-	-	-	-	-	-	-	-	-	-	-	-	-	-	-	-	-	-	-	-	-	-	-	-	-	-	-	-	-
Chlamydomonas_reinhardtii	-	-	-	-	-	-	-	-	-	-	-	-	-	-	-	-	-	-	-	-	-	-	-	-	-	-	+	-	-	-	-	-	-	-	-	-	-	-	-	-	-	-	-	-	-	-	-	-	-
Brassica_napus	+	-	+	+	+	+	-	+	+	+	+	+	+	+	-	+	+	-	+	+	+	+	+	-	+	-	+	-	+	-	-	-	-	-	-	-	-	-	-	-	-	-	-	-	-	-	-	-	-
Pinus_taeda	+	-	+	-	-	-	-	-	+	-	-	-	-	-	-	-	+	-	-	-	-	+	-	+	-	-	+	-	-	-	-	-	-	-	-	-	-	-	-	-	-	-	-	-	-	-	-	-	-
Selaginella_moellendorffii	+	-	+	+	-	-	-	-	+	-	-	-	+	-	-	-	-	-	-	-	-	+	-	-	-	-	+	-	-	-	-	-	-	-	-	-	-	-	-	-	-	-	-	-	-	-	-	-	-
Triticum_aestivum	+	-	+	+	-	-	-	+	-	+	-	-	+	-	-	+	-	-	-	-	+	-	-	+	+	-	+	-	-	-	+	-	-	-	-	-	-	-	-	-	-	-	-	-	-	-	-	-	-
Carica_papaya	-	-	-	-	-	+	-	-	-	-	-	-	-	-	-	-	-	-	-	-	-	-	-	-	-	-	-	-	-	-	-	-	-	-	-	-	-	-	-	-	-	-	-	-	-	-	-	-	-
Brassica_oleracea	+	-	-	-	-	-	-	-	-	-	-	-	+	+	-	-	-	-	-	-	-	-	-	+	-	-	-	-	-	-	-	-	-	-	-	-	-	-	-	-	-	-	-	-	-	-	-	-	-
Brassica_rapa	+	-	+	+	-	-	-	+	-	+	-	-	+	+	-	-	-	-	-	-	-	-	-	-	-	-	+	-	-	-	-	-	-	-	-	-	-	-	-	-	-	-	-	-	-	-	-	-	-
Vitis_vinifera	+	-	+	+	-	+	-	+	+	+	+	+	+	+	-	+	+	-	+	+	+	+	+	+	+	-	+	-	+	-	+	-	-	-	-	-	-	-	-	-	-	-	-	-	+	-	-	-	-
Solanum_lycopersicum	+	-	+	+	-	+	-	-	+	+	-	+	+	+	-	+	-	-	-	-	+	-	+	-	+	-	+	-	-	-	-	-	-	-	-	-	-	-	-	-	-	-	-	-	-	-	-	-	-
Lotus_japonicus	-	-	-	-	-	-	-	-	-	+	-	-	-	-	-	-	-	-	-	-	-	+	-	-	-	-	-	-	-	-	-	-	-	-	-	-	-	-	-	-	-	-	-	-	-	-	-	-	-
Vigna_unguiculata	+	-	+	+	-	+	-	+	-	-	+	+	-	+	-	-	-	-	-	-	+	-	-	-	+	-	-	-	-	-	+	-	-	-	-	-	-	-	-	-	-	-	-	-	-	-	-	-	-
Malus_domestica	+	-	+	+	-	+	-	+	+	+	+	+	+	+	-	+	+	-	+	+	+	+	+	+	+	-	+	-	+	-	+	-	-	-	-	-	-	-	-	-	-	-	-	-	+	-	-	-	-
Phaseolus_vulgaris	-	-	+	-	-	-	-	-	+	-	-	-	-	-	-	-	-	-	-	-	-	-	-	-	+	-	+	-	-	-	-	-	-	-	-	-	-	-	-	-	-	-	-	-	-	-	-	-	-
Brachypodium_distachyon	+	-	+	+	-	-	-	+	+	+	+	+	+	+	-	+	+	-	+	+	+	+	+	+	+	-	+	-	-	-	+	-	-	-	-	-	-	-	-	-	-	-	-	-	-	-	-	-	-
Aquilegia_caerulea	+	-	+	+	-	-	-	-	+	+	-	+	+	+	-	+	-	-	-	-	+	+	-	+	+	-	+	-	-	-	-	-	-	-	-	-	-	-	-	-	-	-	-	-	-	-	-	-	-
Populus_euphratica	-	-	-	-	-	-	-	-	-	-	-	-	-	-	-	-	-	-	-	-	-	-	-	-	-	-	+	-	-	-	-	-	-	-	-	-	-	-	-	-	-	-	-	-	-	-	-	-	-
Citrus_trifoliata	+	-	+	-	-	-	-	+	+	+	-	-	+	-	-	-	-	-	-	-	-	-	-	-	-	-	-	-	-	-	-	-	-	-	-	-	-	-	-	-	-	-	-	-	-	-	-	-	-
Citrus_sinensis	+	-	+	+	-	+	-	+	+	+	-	+	+	+	-	-	+	-	+	+	+	+	+	+	+	-	+	-	+	-	+	-	-	-	-	-	-	-	-	-	-	-	-	+	-	-	-	-	-
Citrus_clementine	-	-	-	-	-	-	-	-	-	+	+	-	+	-	-	-	-	-	-	-	-	+	-	-	-	-	-	-	-	-	-	-	-	-	-	-	-	-	-	-	-	-	-	-	-	-	-	-	-
Citrus_reticulata	-	-	-	-	-	-	-	-	+	-	+	-	+	-	-	-	-	-	-	-	-	-	-	-	-	-	-	-	-	-	-	-	-	-	-	-	-	-	-	-	-	-	-	-	-	-	-	-	-
Ricinus_communis	+	-	+	+	-	+	-	+	+	+	+	+	+	+	-	-	+	-	+	-	+	+	+	+	+	-	-	-	+	-	+	-	-	-	-	-	-	-	-	-	-	-	-	-	-	-	-	-	-
Gossypium_arboreum	-	-	-	-	-	-	-	-	-	-	-	-	-	-	-	-	-	-	-	-	-	-	-	-	-	-	+	-	-	-	-	-	-	-	-	-	-	-	-	-	-	-	-	-	-	-	-	-	-
Arabidopsis_lyrata	+	+	+	+	-	+	+	+	+	+	+	+	+	+	+	+	+	+	+	+	+	+	+	+	+	+	+	+	+	-	+	+	-	-	+	+	+	+	+	-	+	+	+	+	+	+	+	+	+
Arachis_hypogaea	+	-	+	+	-	-	-	-	-	+	-	-	-	-	-	-	-	-	-	+	-	-	-	+	-	-	+	-	-	-	+	-	-	-	-	-	-	-	-	-	-	-	-	-	-	-	-	-	-
Glycine_soja	-	-	-	-	-	-	-	-	-	+	-	-	-	-	-	-	-	-	-	-	-	-	-	-	-	-	-	-	-	-	-	-	-	-	-	-	-	-	-	-	-	-	-	-	-	-	-	-	-
Picea_abies	-	-	-	+	-	-	-	-	+	-	-	-	-	-	-	-	-	-	-	-	+	+	+	-	-	-	+	-	-	-	-	-	-	-	-	-	-	-	-	-	-	-	-	-	-	-	-	-	-
Hordeum_vulgare	+	-	+	-	-	-	-	-	+	-	+	-	+	-	-	-	-	-	-	-	-	-	+	-	-	-	+	-	-	-	-	-	-	-	-	-	-	-	-	-	-	-	-	-	-	-	-	-	-
Triticum_turgidum	-	-	-	+	-	-	-	-	-	-	-	-	-	-	-	-	-	-	-	-	-	-	-	-	-	-	-	-	-	-	-	-	-	-	-	-	-	-	-	-	-	-	-	-	-	-	-	-	-
Aegilops_tauschii	-	-	-	-	-	-	-	-	-	-	-	-	-	+	-	-	-	-	-	-	-	-	-	-	-	-	+	-	-	-	-	-	-	-	-	-	-	-	-	-	-	-	-	-	-	-	-	-	-
Festuca_arundinacea	+	-	+	+	-	-	-	-	-	-	-	-	+	-	-	+	-	-	-	-	-	+	-	-	-	-	+	-	-	-	-	-	-	-	-	-	-	-	-	-	-	-	-	-	-	-	-	-	-
Bruguiera_gymnorhiza	+	-	-	-	-	-	-	-	-	-	-	-	-	-	-	-	-	-	-	-	-	+	-	-	-	-	-	-	-	-	-	-	-	-	-	-	-	-	-	-	-	-	-	-	-	-	-	-	-
Bruguiera_cylindrica	+	-	-	-	-	-	-	-	-	-	-	-	-	-	-	-	-	-	-	-	-	+	-	-	-	-	-	-	-	-	-	-	-	-	-	-	-	-	-	-	-	-	-	-	-	-	-	-	-
Theobroma_cacao	+	-	-	+	-	+	-	+	+	+	+	+	+	+	-	+	+	-	+	+	+	+	+	+	+	-	-	-	+	-	-	-	-	-	-	-	-	-	-	-	-	-	-	-	-	-	-	-	-
Rehmannia_glutinosa	-	-	-	-	-	-	-	+	-	-	-	-	-	-	-	-	-	-	-	-	-	-	-	-	-	-	+	-	-	-	-	-	-	-	-	-	-	-	-	-	-	-	-	-	-	-	-	-	-
Cucumis_melo	+	-	+	+	-	+	-	+	+	+	+	+	+	+	-	+	+	-	+	+	+	+	+	+	+	-	+	-	-	-	+	-	-	-	-	-	-	-	-	-	-	-	-	-	+	-	-	-	-
Saccharum_ssp.	+	-	+	-	-	-	-	-	-	-	+	-	-	-	-	+	-	-	-	-	-	+	-	-	-	-	-	-	-	-	+	+	-	-	-	-	-	-	-	-	-	-	-	-	-	-	-	-	-
Acacia_auriculiformis	-	-	+	+	-	+	-	-	-	-	-	-	-	+	-	-	-	-	-	-	-	+	-	-	-	-	+	-	-	-	-	-	-	-	-	-	-	-	-	-	-	-	-	-	-	-	-	-	-
Acacia_mangium	-	-	+	-	-	-	-	-	-	-	-	-	-	-	-	-	-	-	-	-	-	+	-	-	-	-	-	-	-	-	-	-	-	-	-	-	-	-	-	-	-	-	-	-	-	-	-	-	-
Salvia_sclarea	+	-	-	-	-	-	-	+	+	-	-	-	+	+	-	-	-	-	-	+	-	+	+	+	+	-	+	-	-	-	-	-	-	-	-	-	-	-	-	-	-	-	-	-	-	-	-	-	-
Digitalis_purpurea	+	-	-	+	-	-	-	-	+	+	-	-	-	+	-	-	-	-	-	-	-	+	+	-	-	-	-	-	-	-	+	-	-	-	-	-	-	-	-	-	-	-	-	-	-	-	-	-	-
Nicotiana_tabacum	+	-	+	+	-	+	-	+	+	+	+	+	+	+	-	+	+	-	-	+	+	+	+	+	+	-	+	-	-	-	+	-	-	-	-	-	-	-	-	-	-	-	-	-	-	-	-	-	-
Solanum_tuberosum	-	-	-	-	-	-	-	-	-	-	-	-	-	-	-	-	-	-	-	-	-	-	-	-	-	-	-	-	-	-	-	-	-	-	-	-	-	-	-	-	-	-	-	-	-	-	-	-	-
Elaeis_guineensis	-	-	-	-	-	-	-	-	-	-	-	-	-	+	-	-	-	-	-	-	-	-	-	-	-	-	-	-	-	-	-	-	-	-	-	-	-	-	-	-	-	-	-	-	-	-	-	-	-
Manihot_esculenta	-	-	+	-	-	-	-	-	+	+	+	-	+	+	-	-	-	-	-	+	-	-	-	-	+	-	+	-	-	-	+	-	-	-	-	-	-	-	-	-	-	-	-	-	-	-	-	-	-
Cynara_cardunculus	+	-	+	+	-	-	-	+	-	+	-	-	+	+	-	+	+	-	+	+	+	+	-	+	+	-	+	-	-	-	-	-	-	-	-	-	-	-	-	-	-	-	-	-	-	-	-	-	-
Hevea_brasiliensis	+	-	+	-	-	-	-	-	+	-	-	-	-	-	-	-	-	-	-	-	-	+	-	+	-	-	+	-	-	-	+	-	-	-	-	-	-	-	-	-	-	-	-	-	-	-	-	-	-
Pinus_densata	-	-	+	-	-	-	-	-	+	-	-	+	+	-	-	-	+	-	-	-	-	+	-	-	-	-	+	-	-	-	-	-	-	-	-	-	-	-	-	-	-	-	-	-	-	-	-	-	-
Helianthus_annuus	+	-	-	+	-	-	-	-	-	-	-	-	-	-	-	-	-	-	-	-	-	-	-	-	-	-	+	-	-	-	-	-	-	-	-	-	-	-	-	-	-	-	-	-	-	-	-	-	-
Helianthus_ciliaris	+	-	-	-	-	-	-	-	-	-	-	-	-	-	-	-	-	-	-	-	-	-	-	-	-	-	+	-	-	-	-	-	-	-	-	-	-	-	-	-	-	-	-	-	-	-	-	-	-
Helianthus_tuberosus	+	-	+	+	-	+	-	-	-	-	-	-	+	-	-	-	-	-	+	-	-	-	-	-	-	-	+	-	+	-	-	-	-	-	-	-	-	-	-	-	-	-	-	-	-	-	-	-	-
Helianthus_argophyllus	+	-	-	-	-	-	-	-	-	-	-	-	-	-	-	-	-	-	-	-	-	-	-	-	-	-	+	-	+	-	-	-	-	-	-	-	-	-	-	-	-	-	-	-	-	-	-	-	-
Helianthus_paradoxus	+	-	-	-	-	-	-	-	+	-	-	-	+	-	-	-	-	-	-	-	-	-	-	-	-	-	-	-	-	-	-	-	-	-	-	-	-	-	-	-	-	-	-	-	-	-	-	-	-
Helianthus_petiolaris	-	-	-	-	-	+	-	-	+	-	-	-	-	-	-	-	-	-	-	-	-	-	-	-	-	-	-	-	+	-	-	-	-	-	-	-	-	-	-	-	-	-	-	-	-	-	-	-	-
Helianthus_exilis	-	-	-	-	-	-	-	-	-	-	-	-	-	-	-	-	-	-	-	-	-	-	-	-	-	-	+	-	-	-	-	-	-	-	-	-	-	-	-	-	-	-	-	-	-	-	-	-	-
[truncated: 52 more columns]
